# Supplementary material for: Comparative RNA seq analysis of the New Zealand glowworm Arachnocampa luminosa reveals bioluminescence-related genes
Source: BMC Genomics. 2015 Oct 21;16:825. doi: 10.1186/s12864-015-2006-2 (PMC4617951; doi:10.1186/s12864-015-2006-2)
Supplement: Additional file 2: Table S1. — Gene Ontology terms of transcripts found in the glowworm light organ (XLSX 231 kb) [file 12864_2015_2006_MOESM2_ESM.xlsx]

## Sheet: fisher_20150210_1146.txt
GO-ID	Term	Category	FDR	P-Value	#Test	#Ref	#notAnnotTest	#notAnnotRef	Over/Under	TestSeqs	RefSeqs
GO:0005811	lipid particle	C	6.83529e-32	2.92763e-35	631	573	9347	17680	over	Alum60960_c0_seq3, Alum63996_c0_seq14, Alum63996_c0_seq13, Alum63996_c0_seq12, Alum63996_c0_seq11, Alum63996_c0_seq10, Alum50878_c1_seq1, Alum63572_c0_seq1, Alum59024_c0_seq2, Alum59024_c0_seq1, Alum58387_c0_seq2, Alum58387_c0_seq1, Alum65270_c0_seq3, Alum65270_c0_seq2, Alum65270_c0_seq1, Alum62179_c0_seq1, Alum60764_c0_seq3, Alum60764_c0_seq2, Alum60764_c0_seq1, Alum64449_c3_seq1, Alum66997_c0_s…	Alum45505_c0_seq1, Alum21393_c0_seq1, Alum52933_c0_seq1, Alum65338_c0_seq1, Alum22569_c1_seq1, Alum27251_c0_seq1, Alum51457_c0_seq1, Alum62447_c0_seq2, Alum62447_c0_seq1, Alum63734_c0_seq10, Alum25259_c0_seq1, Alum52654_c0_seq2, Alum33982_c0_seq1, Alum17164_c0_seq2, Alum17164_c0_seq1, Alum58842_c0_seq1, Alum64279_c0_seq3, Alum45292_c0_seq1, Alum68088_c0_seq1, Alum56222_c0_seq1, Alum54986_c0_seq2,…
GO:0008270	zinc ion binding	F	1.7347e-29	1.30023e-32	331	221	9647	18032	over	Alum63227_c0_seq2, Alum53419_c0_seq2, Alum58342_c0_seq1, Alum57728_c0_seq2, Alum57728_c0_seq1, Alum50034_c0_seq1, Alum66703_c1_seq12, Alum66703_c1_seq11, Alum66703_c1_seq10, Alum64892_c0_seq2, Alum64892_c0_seq1, Alum66575_c0_seq4, Alum66575_c0_seq3, Alum66575_c0_seq2, Alum66575_c0_seq1, Alum63896_c2_seq2, Alum63896_c2_seq1, Alum64719_c0_seq3, Alum64719_c0_seq2, Alum64719_c0_seq1, Alum59662_c0_seq…	Alum67292_c1_seq8, Alum67292_c1_seq7, Alum67292_c1_seq6, Alum67292_c1_seq5, Alum67292_c1_seq4, Alum67292_c1_seq3, Alum67292_c1_seq2, Alum67292_c1_seq1, Alum67194_c1_seq5, Alum67194_c1_seq4, Alum64600_c0_seq2, Alum64600_c0_seq1, Alum56880_c0_seq1, Alum23056_c0_seq1, Alum64719_c0_seq5, Alum64719_c0_seq4, Alum67390_c2_seq6, Alum67390_c2_seq4, Alum67390_c2_seq3, Alum67390_c2_seq1, Alum24155_c0_seq1, …
GO:0003735	structural constituent of ribosome	F	8.83382e-22	1.70263e-24	104	28	9874	18225	over	Alum62292_c0_seq1, Alum67953_c0_seq1, Alum54388_c0_seq1, Alum62438_c0_seq1, Alum61817_c3_seq1, Alum65266_c0_seq2, Alum65266_c0_seq1, Alum56012_c0_seq1, Alum63244_c0_seq1, Alum53008_c0_seq1, Alum52909_c0_seq1, Alum54756_c0_seq1, Alum51320_c0_seq1, Alum67495_c0_seq1, Alum66577_c1_seq3, Alum66577_c1_seq1, Alum56630_c0_seq1, Alum54736_c0_seq1, Alum48520_c0_seq1, Alum50918_c1_seq1, Alum64030_c0_seq1, …	Alum23511_c0_seq1, Alum58621_c0_seq3, Alum41491_c0_seq1, Alum29246_c0_seq1, Alum56460_c0_seq1, Alum26587_c0_seq1, Alum52848_c1_seq2, Alum52848_c1_seq1, Alum26024_c0_seq1, Alum50917_c0_seq1, Alum54005_c0_seq2, Alum60035_c0_seq5, Alum60035_c0_seq4, Alum60035_c0_seq2, Alum26300_c0_seq1, Alum40764_c0_seq3, Alum40764_c0_seq2, Alum40764_c0_seq1, Alum22950_c0_seq1, Alum54815_c1_seq1, Alum67956_c0_seq1, …
GO:0004004	ATP-dependent RNA helicase activity	F	2.78662e-19	7.45964e-22	130	56	9848	18197	over	Alum62741_c0_seq8, Alum62741_c0_seq7, Alum62741_c0_seq6, Alum62741_c0_seq4, Alum62741_c0_seq3, Alum62741_c0_seq1, Alum58387_c0_seq2, Alum58387_c0_seq1, Alum57728_c0_seq2, Alum57728_c0_seq1, Alum63135_c1_seq4, Alum63135_c1_seq3, Alum65008_c6_seq5, Alum65008_c6_seq3, Alum60281_c0_seq1, Alum60838_c0_seq1, Alum62634_c0_seq1, Alum67042_c0_seq4, Alum67042_c0_seq3, Alum67042_c0_seq2, Alum67042_c0_seq1, …	Alum41300_c0_seq2, Alum51457_c0_seq1, Alum26019_c0_seq1, Alum50514_c1_seq1, Alum50462_c0_seq1, Alum38777_c0_seq1, Alum70599_c0_seq1, Alum59010_c0_seq2, Alum59010_c0_seq1, Alum66816_c0_seq64, Alum66816_c0_seq7, Alum40280_c0_seq1, Alum25727_c0_seq1, Alum72372_c0_seq1, Alum58433_c0_seq1, Alum44709_c0_seq2, Alum44709_c0_seq1, Alum45555_c0_seq1, Alum59054_c0_seq2, Alum67189_c0_seq8, Alum67189_c0_seq7,…
GO:0017147	Wnt-protein binding	F	1.95936e-15	1.00706e-17	50	5	9928	18248	over	Alum64341_c0_seq2, Alum65523_c0_seq2, Alum65523_c0_seq1, Alum65843_c0_seq38, Alum65843_c0_seq37, Alum65843_c0_seq36, Alum65843_c0_seq35, Alum65843_c0_seq33, Alum65843_c0_seq32, Alum65843_c0_seq31, Alum65843_c0_seq30, Alum65843_c0_seq29, Alum65843_c0_seq28, Alum65843_c0_seq27, Alum65843_c0_seq26, Alum65843_c0_seq25, Alum65843_c0_seq24, Alum65843_c0_seq23, Alum65843_c0_seq22, Alum65843_c0_seq21, Al…	Alum62392_c0_seq2, Alum62392_c0_seq1, Alum44235_c2_seq1, Alum59565_c0_seq1, Alum65356_c1_seq1
GO:0035593	positive regulation of Wnt receptor signaling pathway by establishment of Wnt protein localization to extracellular region	P	8.94541e-15	5.26821e-17	36	0	9942	18253	over	Alum65843_c0_seq38, Alum65843_c0_seq37, Alum65843_c0_seq36, Alum65843_c0_seq35, Alum65843_c0_seq33, Alum65843_c0_seq32, Alum65843_c0_seq31, Alum65843_c0_seq30, Alum65843_c0_seq29, Alum65843_c0_seq28, Alum65843_c0_seq27, Alum65843_c0_seq26, Alum65843_c0_seq25, Alum65843_c0_seq24, Alum65843_c0_seq23, Alum65843_c0_seq22, Alum65843_c0_seq21, Alum65843_c0_seq20, Alum65843_c0_seq18, Alum65843_c0_seq17,…
GO:0006574	valine catabolic process	P	7.45262e-11	7.98011e-13	70	29	9908	18224	over	Alum60960_c0_seq3, Alum60960_c0_seq1, Alum67248_c0_seq7, Alum67248_c0_seq6, Alum67248_c0_seq5, Alum67248_c0_seq4, Alum67248_c0_seq3, Alum67248_c0_seq2, Alum67248_c0_seq1, Alum60750_c0_seq3, Alum60750_c0_seq1, Alum59874_c0_seq1, Alum56655_c0_seq1, Alum63063_c0_seq3, Alum63063_c0_seq2, Alum63063_c0_seq1, Alum64095_c0_seq10, Alum59144_c0_seq1, Alum64095_c0_seq9, Alum64095_c0_seq6, Alum64095_c0_seq4,…	Alum45292_c0_seq1, Alum26163_c0_seq1, Alum68177_c0_seq1, Alum53250_c0_seq1, Alum55933_c0_seq1, Alum68369_c0_seq1, Alum43531_c0_seq1, Alum43680_c0_seq1, Alum57262_c0_seq2, Alum57262_c0_seq1, Alum43846_c0_seq1, Alum68370_c0_seq1, Alum64903_c1_seq1, Alum50437_c0_seq1, Alum22304_c0_seq1, Alum40077_c0_seq1, Alum44679_c0_seq1, Alum63696_c0_seq1, Alum63038_c0_seq2, Alum24239_c0_seq1, Alum52931_c0_seq1, …
GO:0006552	leucine catabolic process	P	7.45262e-11	7.98011e-13	70	29	9908	18224	over	Alum60960_c0_seq3, Alum60960_c0_seq1, Alum67248_c0_seq7, Alum67248_c0_seq6, Alum67248_c0_seq5, Alum67248_c0_seq4, Alum67248_c0_seq3, Alum67248_c0_seq2, Alum67248_c0_seq1, Alum60750_c0_seq3, Alum60750_c0_seq1, Alum59874_c0_seq1, Alum56655_c0_seq1, Alum63063_c0_seq3, Alum63063_c0_seq2, Alum63063_c0_seq1, Alum64095_c0_seq10, Alum59144_c0_seq1, Alum64095_c0_seq9, Alum64095_c0_seq6, Alum64095_c0_seq4,…	Alum45292_c0_seq1, Alum26163_c0_seq1, Alum68177_c0_seq1, Alum53250_c0_seq1, Alum55933_c0_seq1, Alum68369_c0_seq1, Alum43531_c0_seq1, Alum43680_c0_seq1, Alum57262_c0_seq2, Alum57262_c0_seq1, Alum43846_c0_seq1, Alum68370_c0_seq1, Alum64903_c1_seq1, Alum50437_c0_seq1, Alum22304_c0_seq1, Alum40077_c0_seq1, Alum44679_c0_seq1, Alum63696_c0_seq1, Alum63038_c0_seq2, Alum24239_c0_seq1, Alum52931_c0_seq1, …
GO:0006550	isoleucine catabolic process	P	7.45262e-11	7.98011e-13	70	29	9908	18224	over	Alum60960_c0_seq3, Alum60960_c0_seq1, Alum67248_c0_seq7, Alum67248_c0_seq6, Alum67248_c0_seq5, Alum67248_c0_seq4, Alum67248_c0_seq3, Alum67248_c0_seq2, Alum67248_c0_seq1, Alum60750_c0_seq3, Alum60750_c0_seq1, Alum59874_c0_seq1, Alum56655_c0_seq1, Alum63063_c0_seq3, Alum63063_c0_seq2, Alum63063_c0_seq1, Alum64095_c0_seq10, Alum59144_c0_seq1, Alum64095_c0_seq9, Alum64095_c0_seq6, Alum64095_c0_seq4,…	Alum45292_c0_seq1, Alum26163_c0_seq1, Alum68177_c0_seq1, Alum53250_c0_seq1, Alum55933_c0_seq1, Alum68369_c0_seq1, Alum43531_c0_seq1, Alum43680_c0_seq1, Alum57262_c0_seq2, Alum57262_c0_seq1, Alum43846_c0_seq1, Alum68370_c0_seq1, Alum64903_c1_seq1, Alum50437_c0_seq1, Alum22304_c0_seq1, Alum40077_c0_seq1, Alum44679_c0_seq1, Alum63696_c0_seq1, Alum63038_c0_seq2, Alum24239_c0_seq1, Alum52931_c0_seq1, …
GO:0005506	iron ion binding	F	1.15543e-10	1.31392e-12	55	17	9923	18236	over	Alum36311_c0_seq1, Alum58681_c1_seq2, Alum58681_c1_seq1, Alum71187_c0_seq1, Alum59791_c0_seq2, Alum59791_c0_seq1, Alum26427_c0_seq2, Alum26427_c0_seq1, Alum66891_c2_seq5, Alum66891_c2_seq4, Alum66891_c2_seq2, Alum66891_c2_seq1, Alum67926_c0_seq1, Alum55383_c0_seq1, Alum61980_c0_seq1, Alum61709_c0_seq1, Alum61980_c1_seq1, Alum53335_c0_seq1, Alum61744_c1_seq1, Alum61775_c1_seq1, Alum66967_c0_seq2, …	Alum50951_c0_seq3, Alum47812_c0_seq5, Alum47812_c0_seq4, Alum47812_c0_seq3, Alum47812_c0_seq2, Alum47812_c0_seq1, Alum58255_c0_seq1, Alum72221_c0_seq1, Alum22690_c0_seq1, Alum48897_c0_seq1, Alum28570_c0_seq1, Alum44540_c0_seq1, Alum44324_c0_seq1, Alum40320_c0_seq1, Alum68260_c0_seq1, Alum38289_c0_seq1, Alum31649_c0_seq1
GO:0043186	P granule	C	1.81624e-10	2.19761e-12	101	61	9877	18192	over	Alum58387_c0_seq2, Alum58387_c0_seq1, Alum57728_c0_seq2, Alum57728_c0_seq1, Alum66791_c1_seq3, Alum66791_c1_seq2, Alum66791_c1_seq1, Alum66673_c0_seq1, Alum42841_c0_seq1, Alum63135_c1_seq4, Alum63135_c1_seq3, Alum56604_c0_seq4, Alum56604_c0_seq2, Alum66041_c0_seq2, Alum66041_c0_seq1, Alum67042_c0_seq4, Alum67042_c0_seq3, Alum67042_c0_seq2, Alum67042_c0_seq1, Alum60281_c1_seq3, Alum60281_c1_seq2, …	Alum51457_c0_seq1, Alum65692_c0_seq18, Alum65692_c0_seq16, Alum56604_c0_seq1, Alum50462_c0_seq1, Alum67661_c0_seq12, Alum67661_c0_seq11, Alum42070_c0_seq1, Alum56048_c0_seq1, Alum66816_c0_seq64, Alum50522_c0_seq1, Alum49342_c0_seq4, Alum49342_c0_seq2, Alum49342_c0_seq1, Alum66816_c0_seq7, Alum72372_c0_seq1, Alum44709_c0_seq2, Alum44709_c0_seq1, Alum45555_c0_seq1, Alum56237_c1_seq2, Alum56237_c1_s…
GO:0009055	electron carrier activity	F	8.60784e-10	1.17057e-11	47	13	9931	18240	over	Alum55721_c0_seq1, Alum26427_c0_seq2, Alum26427_c0_seq1, Alum67930_c0_seq1, Alum58272_c0_seq1, Alum62872_c0_seq3, Alum62872_c0_seq2, Alum62872_c0_seq1, Alum61709_c0_seq1, Alum65558_c0_seq4, Alum62220_c0_seq1, Alum62720_c0_seq4, Alum62720_c0_seq2, Alum62720_c0_seq1, Alum60964_c0_seq1, Alum56071_c0_seq1, Alum63927_c1_seq2, Alum63927_c1_seq1, Alum62814_c0_seq2, Alum62814_c0_seq1, Alum61775_c1_seq1, …	Alum44604_c0_seq1, Alum41659_c0_seq1, Alum64465_c0_seq2, Alum61442_c0_seq2, Alum41667_c0_seq1, Alum63745_c1_seq1, Alum41102_c0_seq4, Alum41102_c0_seq3, Alum26959_c0_seq1, Alum26367_c0_seq1, Alum65568_c0_seq5, Alum65568_c0_seq4, Alum65568_c0_seq3
GO:0030170	pyridoxal phosphate binding	F	3.8373e-09	5.79354e-11	45	13	9933	18240	over	Alum60188_c0_seq1, Alum61762_c0_seq4, Alum62944_c0_seq8, Alum62944_c0_seq7, Alum62944_c0_seq6, Alum62944_c0_seq5, Alum62944_c0_seq4, Alum62944_c0_seq3, Alum62944_c0_seq2, Alum62944_c0_seq1, Alum63661_c2_seq2, Alum63661_c2_seq1, Alum67131_c0_seq9, Alum67131_c0_seq8, Alum67131_c0_seq6, Alum67131_c0_seq3, Alum63858_c0_seq2, Alum63858_c0_seq1, Alum63853_c0_seq2, Alum63853_c0_seq1, Alum57030_c0_seq1, …	Alum45821_c0_seq1, Alum26478_c0_seq1, Alum60516_c0_seq2, Alum60516_c0_seq1, Alum41458_c0_seq1, Alum35434_c0_seq1, Alum60887_c1_seq10, Alum23463_c0_seq1, Alum60887_c1_seq9, Alum60887_c1_seq8, Alum60887_c1_seq3, Alum60887_c1_seq2, Alum60887_c1_seq1
GO:0006635	fatty acid beta-oxidation	P	6.23307e-09	9.94462e-11	43	12	9935	18241	over	Alum66072_c0_seq9, Alum66072_c0_seq8, Alum66072_c0_seq7, Alum66072_c0_seq5, Alum66072_c0_seq4, Alum66072_c0_seq3, Alum66072_c0_seq2, Alum59144_c0_seq1, Alum62553_c0_seq2, Alum62553_c0_seq1, Alum65639_c0_seq2, Alum65639_c0_seq1, Alum62518_c0_seq1, Alum66229_c0_seq1, Alum64865_c0_seq1, Alum61994_c1_seq2, Alum61994_c1_seq1, Alum60217_c0_seq2, Alum66559_c0_seq3, Alum66559_c0_seq2, Alum66072_c0_seq13,…	Alum26163_c0_seq1, Alum45763_c0_seq1, Alum68177_c0_seq1, Alum53250_c0_seq1, Alum55933_c0_seq1, Alum43846_c0_seq1, Alum14495_c0_seq2, Alum14495_c0_seq1, Alum40077_c0_seq1, Alum44234_c0_seq1, Alum50528_c0_seq1, Alum21508_c0_seq1
GO:0004046	aminoacylase activity	F	7.04361e-09	1.13887e-10	22	0	9956	18253	over	Alum60583_c1_seq1, Alum62114_c0_seq1, Alum58920_c0_seq1, Alum60014_c0_seq1, Alum56008_c0_seq1, Alum65020_c2_seq3, Alum63518_c0_seq9, Alum63518_c0_seq7, Alum63518_c0_seq6, Alum63518_c0_seq5, Alum63518_c0_seq2, Alum63518_c0_seq1, Alum63383_c0_seq2, Alum63383_c0_seq1, Alum63518_c0_seq13, Alum63518_c0_seq12, Alum63518_c0_seq11, Alum62715_c0_seq1, Alum62715_c1_seq4, Alum62715_c1_seq3, Alum62715_c1_seq…
GO:0051371	muscle alpha-actinin binding	F	4.44191e-08	8.46622e-10	39	11	9939	18242	over	Alum56017_c0_seq2, Alum60688_c4_seq7, Alum60688_c4_seq5, Alum60688_c4_seq1, Alum57644_c0_seq6, Alum57644_c0_seq5, Alum57644_c0_seq4, Alum57644_c0_seq3, Alum57644_c0_seq2, Alum57644_c0_seq1, Alum62840_c0_seq26, Alum62840_c0_seq25, Alum62840_c0_seq24, Alum62840_c0_seq23, Alum62840_c0_seq22, Alum62840_c0_seq21, Alum62840_c0_seq20, Alum62840_c0_seq19, Alum62840_c0_seq18, Alum62840_c0_seq17, Alum62840…	Alum46467_c0_seq8, Alum46467_c0_seq7, Alum46467_c0_seq6, Alum46467_c0_seq5, Alum46467_c0_seq4, Alum46467_c0_seq3, Alum46467_c0_seq2, Alum46467_c0_seq1, Alum44980_c0_seq3, Alum44980_c0_seq2, Alum44980_c0_seq1
GO:0071855	neuropeptide receptor binding	F	6.14535e-08	1.19761e-09	55	25	9923	18228	over	Alum58387_c0_seq2, Alum58387_c0_seq1, Alum57728_c0_seq2, Alum57728_c0_seq1, Alum67082_c0_seq2, Alum67082_c0_seq1, Alum67405_c0_seq16, Alum67405_c0_seq15, Alum67405_c0_seq14, Alum67405_c0_seq13, Alum67405_c0_seq12, Alum67405_c0_seq11, Alum67405_c0_seq10, Alum67042_c0_seq4, Alum67042_c0_seq3, Alum67042_c0_seq2, Alum67042_c0_seq1, Alum67786_c2_seq14, Alum67786_c2_seq13, Alum67786_c2_seq12, Alum67786…	Alum52830_c0_seq5, Alum52830_c0_seq4, Alum52830_c0_seq3, Alum52830_c0_seq1, Alum67085_c0_seq11, Alum58470_c0_seq6, Alum58470_c0_seq4, Alum58470_c0_seq2, Alum61427_c0_seq4, Alum61427_c0_seq2, Alum33164_c0_seq1, Alum25911_c1_seq1, Alum65057_c0_seq4, Alum65057_c0_seq3, Alum65057_c0_seq2, Alum65057_c0_seq1, Alum63581_c0_seq15, Alum63581_c0_seq14, Alum63581_c0_seq12, Alum63581_c0_seq10, Alum67085_c0_s…
GO:0016592	mediator Alumlex	C	6.1862e-08	1.2122e-09	46	17	9932	18236	over	Alum65295_c0_seq2, Alum65295_c0_seq1, Alum51262_c0_seq1, Alum67350_c1_seq2, Alum67350_c1_seq1, Alum59819_c0_seq4, Alum59819_c0_seq3, Alum59819_c0_seq2, Alum59819_c0_seq1, Alum63295_c0_seq2, Alum63295_c0_seq1, Alum64611_c5_seq2, Alum64611_c5_seq1, Alum64874_c2_seq1, Alum65125_c1_seq1, Alum25773_c0_seq1, Alum66559_c0_seq3, Alum66559_c0_seq2, Alum66559_c0_seq20, Alum66559_c0_seq18, Alum65836_c1_seq1…	Alum68805_c0_seq1, Alum45763_c0_seq1, Alum43824_c0_seq1, Alum48694_c0_seq2, Alum48694_c0_seq1, Alum65326_c0_seq2, Alum65326_c0_seq1, Alum20077_c0_seq1, Alum65836_c1_seq10, Alum24397_c0_seq1, Alum24620_c0_seq1, Alum71580_c0_seq1, Alum65009_c7_seq1, Alum66299_c1_seq2, Alum66299_c1_seq1, Alum65836_c1_seq2, Alum26940_c0_seq1
GO:0090254	cell elongation involved in imaginal disc-derived wing morphogenesis	P	6.79152e-08	1.33809e-09	41	13	9937	18240	over	Alum33818_c0_seq2, Alum58161_c0_seq3, Alum58161_c0_seq2, Alum58161_c0_seq1, Alum67721_c0_seq9, Alum67721_c0_seq7, Alum67721_c0_seq5, Alum67721_c0_seq4, Alum67721_c0_seq3, Alum67352_c0_seq4, Alum67352_c0_seq1, Alum62000_c3_seq19, Alum62000_c3_seq12, Alum71081_c0_seq1, Alum65073_c0_seq3, Alum65073_c0_seq2, Alum62765_c0_seq4, Alum62765_c0_seq3, Alum62765_c0_seq2, Alum62765_c0_seq1, Alum58866_c0_seq1…	Alum67352_c0_seq7, Alum67352_c0_seq6, Alum67352_c0_seq3, Alum67352_c0_seq2, Alum24744_c0_seq1, Alum57926_c0_seq1, Alum55806_c0_seq2, Alum55806_c0_seq1, Alum49802_c0_seq1, Alum48669_c0_seq1, Alum68863_c0_seq1, Alum25431_c0_seq1, Alum49363_c1_seq2
GO:0000422	mitochondrion degradation	P	9.09901e-08	1.8804e-09	38	11	9940	18242	over	Alum64872_c0_seq1, Alum65266_c0_seq2, Alum65266_c0_seq1, Alum51264_c0_seq1, Alum58987_c0_seq2, Alum67481_c0_seq1, Alum52854_c0_seq1, Alum63637_c3_seq6, Alum63637_c3_seq5, Alum63637_c3_seq3, Alum50990_c0_seq1, Alum64566_c0_seq3, Alum64566_c0_seq2, Alum64566_c0_seq1, Alum61925_c0_seq3, Alum61925_c0_seq2, Alum61925_c0_seq1, Alum52963_c0_seq3, Alum52963_c0_seq2, Alum60538_c0_seq7, Alum60538_c0_seq5, …	Alum12023_c0_seq1, Alum46183_c0_seq4, Alum46183_c0_seq3, Alum46183_c0_seq2, Alum46183_c0_seq1, Alum56333_c0_seq2, Alum56333_c0_seq1, Alum68505_c0_seq1, Alum26470_c0_seq1, Alum22545_c0_seq1, Alum56909_c0_seq1
GO:0035007	regulation of melanization defense response	P	9.70719e-08	2.01648e-09	24	2	9954	18251	over	Alum64967_c0_seq10, Alum56805_c0_seq1, Alum63802_c0_seq2, Alum63802_c0_seq1, Alum64169_c0_seq1, Alum33897_c0_seq2, Alum61686_c0_seq1, Alum58542_c0_seq1, Alum60470_c0_seq1, Alum62702_c0_seq6, Alum62702_c0_seq5, Alum62702_c0_seq4, Alum62702_c0_seq3, Alum62702_c0_seq2, Alum62702_c0_seq1, Alum64967_c0_seq8, Alum64967_c0_seq7, Alum64967_c0_seq6, Alum64967_c0_seq5, Alum64967_c0_seq4, Alum64967_c0_seq3,…	Alum57043_c0_seq1, Alum44578_c0_seq1
GO:0035062	omega speckle	C	1.27491e-07	2.7303e-09	60	31	9918	18222	over	Alum50971_c0_seq1, Alum56604_c0_seq4, Alum57075_c0_seq3, Alum62745_c0_seq9, Alum62745_c0_seq8, Alum62745_c0_seq7, Alum62745_c0_seq6, Alum62745_c0_seq5, Alum62745_c0_seq4, Alum62745_c0_seq3, Alum62745_c0_seq2, Alum62745_c0_seq1, Alum61101_c0_seq4, Alum61101_c0_seq3, Alum61101_c0_seq2, Alum61101_c0_seq1, Alum61905_c0_seq6, Alum61905_c0_seq5, Alum61905_c0_seq4, Alum61905_c0_seq3, Alum61905_c0_seq2, …	Alum45042_c0_seq1, Alum41729_c1_seq2, Alum51900_c0_seq4, Alum58355_c0_seq2, Alum58355_c0_seq1, Alum25546_c0_seq1, Alum52066_c0_seq9, Alum52066_c0_seq8, Alum52066_c0_seq4, Alum49813_c0_seq3, Alum49813_c0_seq1, Alum60191_c1_seq3, Alum60191_c1_seq2, Alum60191_c1_seq1, Alum49091_c0_seq6, Alum49091_c0_seq5, Alum49091_c0_seq4, Alum49091_c0_seq3, Alum49091_c0_seq2, Alum49091_c0_seq1, Alum58075_c0_seq3, …
GO:0004843	ubiquitin-specific protease activity	F	1.30607e-07	2.81101e-09	32	7	9946	18246	over	Alum61388_c4_seq8, Alum61388_c4_seq7, Alum61388_c4_seq2, Alum65818_c0_seq1, Alum67067_c0_seq4, Alum67067_c0_seq3, Alum67067_c0_seq2, Alum67067_c0_seq1, Alum64388_c0_seq2, Alum64388_c0_seq1, Alum56871_c0_seq1, Alum61099_c0_seq2, Alum61099_c0_seq1, Alum61480_c0_seq1, Alum67452_c0_seq2, Alum67452_c0_seq1, Alum66076_c0_seq1, Alum67032_c0_seq5, Alum67032_c0_seq4, Alum67032_c0_seq3, Alum67032_c0_seq2, …	Alum51736_c0_seq2, Alum50611_c0_seq2, Alum61194_c0_seq1, Alum66732_c0_seq4, Alum66732_c0_seq3, Alum66732_c0_seq1, Alum67548_c0_seq3
GO:0004252	serine-type endopeptidase activity	F	1.36418e-07	2.96529e-09	79	51	9899	18202	over	Alum66961_c0_seq2, Alum66961_c0_seq1, Alum56129_c0_seq2, Alum33818_c0_seq2, Alum62551_c0_seq7, Alum67587_c1_seq4, Alum67587_c1_seq3, Alum67587_c1_seq2, Alum67587_c1_seq1, Alum65858_c0_seq5, Alum65858_c0_seq4, Alum65858_c0_seq3, Alum65858_c0_seq2, Alum65858_c0_seq1, Alum67288_c0_seq1, Alum66561_c0_seq2, Alum66561_c0_seq1, Alum56805_c0_seq1, Alum37669_c0_seq1, Alum62000_c3_seq19, Alum62000_c3_seq12…	Alum62551_c0_seq9, Alum62551_c0_seq6, Alum62551_c0_seq2, Alum62551_c0_seq1, Alum60405_c0_seq3, Alum60405_c0_seq2, Alum49885_c0_seq1, Alum62217_c0_seq5, Alum62217_c0_seq4, Alum62217_c0_seq3, Alum62217_c0_seq1, Alum53893_c0_seq1, Alum68400_c0_seq1, Alum24744_c0_seq1, Alum65016_c1_seq8, Alum65016_c1_seq5, Alum65016_c1_seq1, Alum64457_c0_seq7, Alum64457_c0_seq6, Alum64457_c0_seq5, Alum64457_c0_seq2, …
GO:0015994	chlorophyll metabolic process	P	1.48432e-07	3.24232e-09	36	10	9942	18243	over	Alum59654_c4_seq11, Alum59654_c4_seq10, Alum67279_c0_seq7, Alum67279_c0_seq5, Alum67279_c0_seq4, Alum67279_c0_seq3, Alum67279_c0_seq1, Alum63210_c0_seq1, Alum66269_c0_seq1, Alum60846_c0_seq4, Alum60846_c0_seq2, Alum60846_c0_seq1, Alum66451_c0_seq1, Alum67055_c2_seq2, Alum55200_c0_seq1, Alum61235_c0_seq1, Alum59400_c0_seq1, Alum59349_c1_seq2, Alum59349_c1_seq1, Alum65129_c1_seq5, Alum65129_c1_seq4…	Alum23344_c0_seq1, Alum70467_c0_seq1, Alum42590_c0_seq1, Alum50176_c0_seq1, Alum48743_c0_seq1, Alum63217_c0_seq1, Alum64621_c0_seq1, Alum60796_c0_seq2, Alum60796_c0_seq1, Alum68649_c0_seq1
GO:0010181	FMN binding	F	2.08593e-07	4.70693e-09	21	1	9957	18252	over	Alum26818_c0_seq1, Alum67158_c0_seq3, Alum67158_c0_seq2, Alum67158_c0_seq26, Alum67158_c0_seq25, Alum67158_c0_seq22, Alum67158_c0_seq21, Alum67158_c0_seq20, Alum67158_c0_seq18, Alum67158_c0_seq13, Alum67158_c0_seq11, Alum67158_c0_seq10, Alum67729_c0_seq13, Alum67729_c0_seq10, Alum67729_c0_seq8, Alum67729_c0_seq7, Alum67729_c0_seq6, Alum67729_c0_seq5, Alum67729_c0_seq2, Alum67729_c0_seq1, Alum6613…	Alum48897_c0_seq1
GO:0006878	cellular copper ion homeostasis	P	2.08593e-07	4.73517e-09	25	3	9953	18250	over	Alum61175_c0_seq9, Alum61175_c0_seq7, Alum61175_c0_seq6, Alum61175_c0_seq5, Alum61175_c0_seq4, Alum61175_c0_seq3, Alum61175_c0_seq2, Alum61175_c0_seq1, Alum67477_c1_seq12, Alum67477_c1_seq7, Alum67477_c1_seq6, Alum67477_c1_seq5, Alum67477_c1_seq4, Alum67477_c1_seq1, Alum62755_c2_seq13, Alum66804_c0_seq8, Alum66804_c0_seq7, Alum66804_c0_seq6, Alum66804_c0_seq5, Alum66804_c0_seq3, Alum66804_c0_seq2…	Alum25981_c0_seq1, Alum61175_c0_seq8, Alum39415_c0_seq1
GO:0005762	mitochondrial large ribosomal subunit	C	2.295e-07	5.2835e-09	23	2	9955	18251	over	Alum62292_c0_seq1, Alum62438_c0_seq1, Alum56012_c0_seq1, Alum66414_c0_seq9, Alum66414_c0_seq6, Alum66414_c0_seq3, Alum60469_c0_seq1, Alum58098_c0_seq2, Alum58098_c0_seq1, Alum62216_c1_seq1, Alum62633_c1_seq2, Alum55787_c0_seq1, Alum51232_c0_seq2, Alum51232_c0_seq1, Alum60819_c0_seq2, Alum60819_c0_seq1, Alum58859_c0_seq1, Alum58273_c0_seq1, Alum66455_c0_seq1, Alum54810_c0_seq1, Alum60604_c3_seq2, …	Alum54815_c1_seq1, Alum68046_c0_seq1
GO:0006090	pyruvate metabolic process	P	3.93922e-07	9.6171e-09	58	31	9920	18222	over	Alum58485_c0_seq1, Alum67686_c0_seq16, Alum67686_c0_seq15, Alum67686_c0_seq14, Alum67686_c0_seq13, Alum67686_c0_seq12, Alum67686_c0_seq11, Alum67686_c0_seq10, Alum56655_c0_seq1, Alum57171_c0_seq1, Alum63229_c0_seq4, Alum63229_c0_seq3, Alum63229_c0_seq2, Alum64245_c0_seq4, Alum64245_c0_seq3, Alum64245_c0_seq2, Alum64245_c0_seq1, Alum66247_c0_seq3, Alum66247_c0_seq2, Alum66247_c0_seq1, Alum66793_c0…	Alum45292_c0_seq1, Alum51293_c0_seq2, Alum56934_c0_seq1, Alum22494_c0_seq1, Alum53699_c0_seq1, Alum43531_c0_seq1, Alum49652_c0_seq1, Alum24159_c0_seq1, Alum25213_c0_seq1, Alum54235_c0_seq2, Alum68846_c0_seq1, Alum4383_c0_seq2, Alum4383_c0_seq1, Alum22304_c0_seq1, Alum54235_c1_seq2, Alum54235_c1_seq1, Alum53486_c0_seq1, Alum44777_c0_seq1, Alum67686_c0_seq2, Alum44679_c0_seq1, Alum63696_c0_seq1, Al…
GO:0004222	metalloendopeptidase activity	F	6.44698e-07	1.64988e-08	62	36	9916	18217	over	Alum64794_c0_seq3, Alum64794_c0_seq1, Alum66894_c0_seq9, Alum66894_c0_seq8, Alum66894_c0_seq6, Alum64383_c0_seq4, Alum64383_c0_seq3, Alum66521_c0_seq1, Alum63400_c0_seq1, Alum65792_c0_seq1, Alum65768_c0_seq2, Alum65768_c0_seq1, Alum66093_c0_seq15, Alum66093_c0_seq14, Alum66093_c0_seq12, Alum66093_c0_seq11, Alum66093_c0_seq10, Alum61302_c0_seq1, Alum63292_c0_seq1, Alum66318_c0_seq9, Alum66318_c0_s…	Alum53610_c0_seq1, Alum77036_c0_seq1, Alum27213_c0_seq1, Alum67538_c0_seq9, Alum67538_c0_seq8, Alum67538_c0_seq7, Alum31889_c0_seq1, Alum54635_c0_seq2, Alum52010_c1_seq1, Alum58598_c0_seq6, Alum58598_c0_seq5, Alum58598_c0_seq2, Alum58598_c0_seq1, Alum78056_c0_seq1, Alum23193_c0_seq2, Alum23193_c0_seq1, Alum3702_c0_seq1, Alum50122_c0_seq1, Alum67538_c0_seq16, Alum67538_c0_seq15, Alum67538_c0_seq14…
GO:0004197	cysteine-type endopeptidase activity	F	6.97951e-07	1.80111e-08	73	48	9905	18205	over	Alum60898_c0_seq1, Alum56670_c0_seq1, Alum56068_c0_seq1, Alum52406_c0_seq1, Alum63266_c0_seq1, Alum65843_c0_seq38, Alum65843_c0_seq37, Alum65843_c0_seq36, Alum65843_c0_seq35, Alum65843_c0_seq33, Alum65843_c0_seq32, Alum65843_c0_seq31, Alum65843_c0_seq30, Alum65843_c0_seq29, Alum65843_c0_seq28, Alum65843_c0_seq27, Alum65843_c0_seq26, Alum65843_c0_seq25, Alum65843_c0_seq24, Alum65843_c0_seq23, Alum…	Alum43996_c0_seq4, Alum43996_c0_seq3, Alum43996_c0_seq2, Alum43996_c0_seq1, Alum67390_c2_seq6, Alum67390_c2_seq4, Alum67390_c2_seq3, Alum67390_c2_seq1, Alum44689_c0_seq1, Alum42435_c0_seq1, Alum23763_c0_seq1, Alum56278_c1_seq1, Alum24878_c0_seq2, Alum24878_c0_seq1, Alum41543_c1_seq1, Alum56405_c0_seq1, Alum21390_c0_seq2, Alum67182_c0_seq1, Alum52308_c1_seq9, Alum52308_c1_seq8, Alum52308_c1_seq7, …
GO:0000815	ESCRT III Alumlex	C	8.55132e-07	2.27083e-08	25	4	9953	18249	over	Alum67056_c1_seq7, Alum58237_c0_seq1, Alum60732_c1_seq9, Alum60732_c1_seq8, Alum60732_c1_seq7, Alum60732_c1_seq6, Alum60732_c1_seq5, Alum60732_c1_seq4, Alum60732_c1_seq3, Alum60732_c1_seq2, Alum67179_c0_seq31, Alum67179_c0_seq25, Alum67179_c0_seq24, Alum67179_c0_seq17, Alum67179_c0_seq16, Alum67179_c0_seq15, Alum67179_c0_seq14, Alum67179_c0_seq11, Alum67179_c0_seq10, Alum53047_c0_seq1, Alum61299_…	Alum23082_c0_seq1, Alum59709_c0_seq2, Alum59709_c0_seq1, Alum45419_c0_seq1
GO:0045199	maintenance of epithelial cell apical/basal polarity	P	9.61685e-07	2.57438e-08	44	19	9934	18234	over	Alum33818_c0_seq2, Alum62000_c3_seq19, Alum62000_c3_seq12, Alum71081_c0_seq1, Alum64658_c1_seq2, Alum62372_c0_seq2, Alum62372_c0_seq1, Alum67198_c0_seq8, Alum67198_c0_seq7, Alum67198_c0_seq5, Alum67198_c0_seq4, Alum66996_c0_seq6, Alum65073_c0_seq3, Alum65073_c0_seq2, Alum58866_c0_seq1, Alum67862_c0_seq30, Alum67862_c0_seq28, Alum67862_c0_seq26, Alum67862_c0_seq25, Alum67862_c0_seq24, Alum67862_c0…	Alum43235_c0_seq1, Alum24744_c0_seq1, Alum64658_c1_seq3, Alum64658_c1_seq1, Alum66996_c0_seq2, Alum67862_c0_seq27, Alum67862_c0_seq20, Alum67862_c0_seq13, Alum67862_c0_seq12, Alum67862_c0_seq10, Alum25769_c0_seq1, Alum40190_c0_seq2, Alum48669_c0_seq1, Alum68863_c0_seq1, Alum25431_c0_seq1, Alum67862_c0_seq4, Alum67862_c0_seq3, Alum67862_c0_seq2, Alum49363_c1_seq2
GO:0008278	cohesin Alumlex	C	1.03536e-06	2.78269e-08	32	9	9946	18244	over	Alum59899_c0_seq1, Alum67786_c2_seq14, Alum67786_c2_seq13, Alum67786_c2_seq12, Alum67786_c2_seq11, Alum67786_c2_seq10, Alum67279_c0_seq7, Alum64653_c0_seq1, Alum66451_c0_seq1, Alum66163_c0_seq2, Alum66163_c0_seq1, Alum44886_c0_seq1, Alum67709_c0_seq3, Alum67709_c0_seq2, Alum65238_c0_seq2, Alum65994_c0_seq2, Alum65994_c0_seq1, Alum67786_c2_seq9, Alum67786_c2_seq8, Alum67786_c2_seq7, Alum67786_c2_s…	Alum48427_c1_seq1, Alum29246_c0_seq1, Alum24318_c0_seq1, Alum52077_c0_seq1, Alum60708_c0_seq2, Alum60708_c0_seq1, Alum51490_c0_seq1, Alum67103_c0_seq9, Alum67103_c0_seq4
GO:0051082	unfolded protein binding	F	1.07773e-06	2.91965e-08	92	71	9886	18182	over	Alum63325_c0_seq1, Alum63001_c0_seq1, Alum59406_c0_seq1, Alum57578_c0_seq2, Alum57578_c0_seq1, Alum67690_c2_seq12, Alum60692_c0_seq1, Alum38288_c0_seq1, Alum34351_c0_seq1, Alum66124_c0_seq1, Alum63405_c0_seq2, Alum63405_c0_seq1, Alum46405_c0_seq1, Alum61566_c0_seq1, Alum63914_c2_seq6, Alum63914_c2_seq4, Alum63914_c2_seq3, Alum63914_c2_seq2, Alum46405_c1_seq1, Alum64544_c1_seq4, Alum64544_c1_seq2,…	Alum64909_c0_seq9, Alum64909_c0_seq3, Alum52654_c0_seq2, Alum46012_c0_seq1, Alum56222_c0_seq1, Alum57904_c0_seq2, Alum57904_c0_seq1, Alum26519_c0_seq1, Alum54359_c0_seq1, Alum48683_c0_seq1, Alum46795_c0_seq1, Alum27222_c0_seq1, Alum72815_c0_seq1, Alum64133_c1_seq1, Alum59609_c0_seq2, Alum59609_c0_seq1, Alum55268_c0_seq1, Alum42319_c0_seq1, Alum26263_c0_seq1, Alum63045_c2_seq4, Alum25865_c0_seq1, …
GO:0010797	regulation of multivesicular body size involved in endosome transport	P	1.53828e-06	4.31555e-08	34	11	9944	18242	over	Alum64466_c0_seq4, Alum64466_c0_seq3, Alum64466_c0_seq2, Alum62037_c3_seq11, Alum62037_c3_seq10, Alum67845_c0_seq2, Alum67845_c0_seq1, Alum62300_c0_seq9, Alum62300_c0_seq3, Alum62300_c0_seq2, Alum62300_c0_seq1, Alum67552_c0_seq8, Alum67552_c0_seq7, Alum67552_c0_seq6, Alum67552_c0_seq5, Alum67552_c0_seq3, Alum67552_c0_seq2, Alum67552_c0_seq1, Alum62037_c0_seq1, Alum66933_c0_seq1, Alum62037_c3_seq9…	Alum57913_c0_seq1, Alum7871_c0_seq1, Alum53418_c0_seq1, Alum68536_c0_seq1, Alum57814_c0_seq2, Alum57814_c0_seq1, Alum61420_c0_seq4, Alum61420_c0_seq1, Alum57914_c1_seq1, Alum68265_c0_seq1, Alum53702_c0_seq1
GO:0022627	cytosolic small ribosomal subunit	C	1.68854e-06	4.77652e-08	30	8	9948	18245	over	Alum67953_c0_seq1, Alum63244_c0_seq1, Alum54756_c0_seq1, Alum51320_c0_seq1, Alum66577_c1_seq3, Alum66577_c1_seq1, Alum54736_c0_seq1, Alum50918_c1_seq1, Alum46266_c0_seq1, Alum55803_c0_seq1, Alum60282_c0_seq1, Alum67764_c2_seq6, Alum61100_c1_seq21, Alum61100_c1_seq18, Alum61100_c1_seq16, Alum61100_c1_seq10, Alum61100_c1_seq9, Alum61100_c1_seq4, Alum61100_c1_seq2, Alum61100_c1_seq1, Alum42418_c0_se…	Alum52848_c1_seq2, Alum52848_c1_seq1, Alum26024_c0_seq1, Alum60035_c0_seq5, Alum60035_c0_seq4, Alum26300_c0_seq1, Alum67956_c0_seq1, Alum68026_c0_seq1
GO:0048132	female germ-line stem cell division	P	1.75873e-06	5.00933e-08	85	64	9893	18189	over	Alum66791_c1_seq3, Alum66791_c1_seq2, Alum66791_c1_seq1, Alum58579_c1_seq1, Alum64415_c0_seq1, Alum51264_c0_seq1, Alum66650_c0_seq5, Alum66650_c0_seq4, Alum66650_c0_seq3, Alum66650_c0_seq2, Alum60108_c0_seq1, Alum58987_c0_seq2, Alum64334_c0_seq3, Alum64334_c0_seq2, Alum64334_c0_seq1, Alum63729_c1_seq9, Alum63729_c1_seq8, Alum63729_c1_seq6, Alum63729_c1_seq3, Alum63729_c1_seq2, Alum63729_c1_seq1, …	Alum51957_c0_seq1, Alum67760_c0_seq30, Alum67760_c0_seq28, Alum67760_c0_seq23, Alum67760_c0_seq12, Alum67760_c0_seq11, Alum67760_c0_seq10, Alum55741_c0_seq3, Alum55741_c0_seq2, Alum55741_c0_seq1, Alum39939_c0_seq1, Alum58849_c0_seq2, Alum58849_c0_seq1, Alum56115_c2_seq4, Alum56115_c2_seq2, Alum63729_c1_seq7, Alum63729_c1_seq4, Alum12023_c0_seq1, Alum66816_c0_seq64, Alum66816_c0_seq7, Alum67760_c0…
GO:0031011	Ino80 Alumlex	C	2.0209e-06	5.96234e-08	36	13	9942	18240	over	Alum64593_c1_seq2, Alum61843_c0_seq1, Alum66963_c0_seq1, Alum63094_c0_seq1, Alum58093_c0_seq2, Alum58093_c0_seq1, Alum65265_c0_seq2, Alum65265_c0_seq1, Alum67561_c0_seq2, Alum67561_c0_seq1, Alum58093_c1_seq1, Alum63381_c0_seq5, Alum64503_c5_seq15, Alum64503_c5_seq12, Alum44680_c0_seq1, Alum66352_c0_seq8, Alum66352_c0_seq7, Alum66352_c0_seq6, Alum66352_c0_seq5, Alum66352_c0_seq4, Alum66352_c0_seq3…	Alum67085_c0_seq11, Alum66099_c0_seq2, Alum66099_c0_seq1, Alum56730_c0_seq1, Alum27177_c0_seq1, Alum25048_c0_seq2, Alum65265_c0_seq3, Alum48765_c0_seq1, Alum72403_c0_seq1, Alum68457_c0_seq1, Alum67085_c0_seq6, Alum67085_c0_seq1, Alum25743_c0_seq1
GO:0004842	ubiquitin-protein ligase activity	F	2.18107e-06	6.49253e-08	123	112	9855	18141	over	Alum67875_c0_seq6, Alum67875_c0_seq5, Alum60491_c0_seq2, Alum60491_c0_seq1, Alum61509_c1_seq4, Alum63773_c0_seq4, Alum63773_c0_seq3, Alum63773_c0_seq2, Alum63773_c0_seq1, Alum52723_c0_seq1, Alum64872_c0_seq1, Alum65060_c0_seq1, Alum65266_c0_seq2, Alum65266_c0_seq1, Alum58579_c1_seq1, Alum66972_c1_seq8, Alum66972_c1_seq7, Alum66972_c1_seq6, Alum66972_c1_seq5, Alum66972_c1_seq4, Alum66972_c1_seq3, …	Alum67875_c0_seq3, Alum67777_c0_seq2, Alum67777_c0_seq1, Alum38143_c0_seq1, Alum52268_c0_seq1, Alum51077_c1_seq2, Alum51077_c1_seq1, Alum63845_c0_seq11, Alum58476_c0_seq1, Alum65663_c0_seq7, Alum65663_c0_seq6, Alum65663_c0_seq4, Alum65663_c0_seq3, Alum65663_c0_seq1, Alum64497_c0_seq1, Alum53225_c0_seq12, Alum53225_c0_seq11, Alum53225_c0_seq10, Alum56503_c0_seq2, Alum56503_c0_seq1, Alum54175_c0_se…
GO:0016203	muscle attachment	P	2.76303e-06	8.31364e-08	151	150	9827	18103	over	Alum67890_c0_seq1, Alum33818_c0_seq2, Alum58387_c0_seq2, Alum58387_c0_seq1, Alum65523_c0_seq2, Alum65523_c0_seq1, Alum64449_c3_seq1, Alum57728_c0_seq2, Alum57728_c0_seq1, Alum58161_c0_seq3, Alum58161_c0_seq2, Alum58161_c0_seq1, Alum66575_c0_seq4, Alum66575_c0_seq3, Alum66575_c0_seq2, Alum66575_c0_seq1, Alum64018_c0_seq4, Alum64018_c0_seq3, Alum64018_c0_seq2, Alum64018_c0_seq1, Alum63166_c0_seq1, …	Alum19094_c0_seq1, Alum64598_c0_seq1, Alum51669_c0_seq1, Alum67568_c1_seq11, Alum63017_c0_seq1, Alum64598_c1_seq8, Alum64598_c1_seq7, Alum64598_c1_seq3, Alum61776_c0_seq5, Alum61776_c0_seq4, Alum26000_c0_seq1, Alum70599_c0_seq1, Alum58637_c0_seq1, Alum61247_c0_seq1, Alum24744_c0_seq1, Alum52426_c0_seq2, Alum52426_c0_seq1, Alum64067_c2_seq15, Alum64067_c2_seq14, Alum64067_c2_seq13, Alum64067_c2_se…
GO:0060570	negative regulation of peptide hormone processing	P	2.95449e-06	9.01628e-08	25	5	9953	18248	over	Alum60181_c0_seq6, Alum60181_c0_seq5, Alum60181_c0_seq4, Alum60181_c0_seq3, Alum60181_c0_seq2, Alum60181_c0_seq1, Alum64950_c0_seq5, Alum64950_c0_seq4, Alum64950_c0_seq3, Alum64950_c0_seq1, Alum60326_c0_seq1, Alum62515_c0_seq6, Alum62515_c0_seq5, Alum62515_c0_seq2, Alum62515_c0_seq1, Alum62432_c0_seq3, Alum62432_c0_seq2, Alum62432_c0_seq1, Alum61358_c0_seq3, Alum61358_c0_seq1, Alum52845_c0_seq1, …	Alum59132_c0_seq1, Alum62649_c1_seq4, Alum62649_c1_seq3, Alum62649_c1_seq1, Alum63935_c0_seq2
GO:0005763	mitochondrial small ribosomal subunit	C	3.01825e-06	9.27548e-08	18	1	9960	18252	over	Alum54388_c0_seq1, Alum67495_c0_seq1, Alum56123_c1_seq1, Alum60739_c0_seq1, Alum62633_c1_seq2, Alum53714_c0_seq2, Alum53714_c0_seq1, Alum61587_c0_seq1, Alum61100_c1_seq21, Alum61100_c1_seq18, Alum61100_c1_seq16, Alum61100_c1_seq10, Alum60501_c0_seq1, Alum58273_c0_seq1, Alum61100_c1_seq9, Alum61100_c1_seq4, Alum61100_c1_seq2, Alum61100_c1_seq1	Alum26587_c0_seq1
GO:0008179	adenylate cyclase binding	F	3.01903e-06	9.3102e-08	20	2	9958	18251	over	Alum67786_c2_seq14, Alum67786_c2_seq13, Alum67786_c2_seq12, Alum67786_c2_seq11, Alum67786_c2_seq10, Alum61870_c0_seq5, Alum61870_c0_seq4, Alum61870_c0_seq3, Alum61870_c0_seq2, Alum61870_c0_seq1, Alum65994_c0_seq2, Alum65994_c0_seq1, Alum67786_c2_seq9, Alum67786_c2_seq8, Alum67786_c2_seq7, Alum67786_c2_seq6, Alum67786_c2_seq5, Alum67786_c2_seq4, Alum67786_c2_seq3, Alum67786_c2_seq1	Alum60857_c0_seq11, Alum60857_c0_seq8
GO:0038060	nitric oxide-cGMP-mediated signaling pathway	P	3.40057e-06	1.07417e-07	29	8	9949	18245	over	Alum58387_c0_seq2, Alum58387_c0_seq1, Alum57728_c0_seq2, Alum57728_c0_seq1, Alum67042_c0_seq4, Alum67042_c0_seq3, Alum67042_c0_seq2, Alum67042_c0_seq1, Alum67786_c2_seq14, Alum67786_c2_seq13, Alum67786_c2_seq12, Alum67786_c2_seq11, Alum67786_c2_seq10, Alum65761_c0_seq2, Alum65761_c0_seq1, Alum61675_c0_seq3, Alum61675_c0_seq2, Alum66451_c0_seq1, Alum65994_c0_seq2, Alum65994_c0_seq1, Alum67786_c2_s…	Alum25911_c1_seq1, Alum63581_c0_seq15, Alum63581_c0_seq14, Alum63581_c0_seq12, Alum63581_c0_seq10, Alum63581_c0_seq7, Alum63581_c0_seq2, Alum63581_c0_seq1
GO:0008613	diuretic hormone activity	F	3.40057e-06	1.07417e-07	29	8	9949	18245	over	Alum58387_c0_seq2, Alum58387_c0_seq1, Alum57728_c0_seq2, Alum57728_c0_seq1, Alum67042_c0_seq4, Alum67042_c0_seq3, Alum67042_c0_seq2, Alum67042_c0_seq1, Alum67786_c2_seq14, Alum67786_c2_seq13, Alum67786_c2_seq12, Alum67786_c2_seq11, Alum67786_c2_seq10, Alum65761_c0_seq2, Alum65761_c0_seq1, Alum61675_c0_seq3, Alum61675_c0_seq2, Alum66451_c0_seq1, Alum65994_c0_seq2, Alum65994_c0_seq1, Alum67786_c2_s…	Alum25911_c1_seq1, Alum63581_c0_seq15, Alum63581_c0_seq14, Alum63581_c0_seq12, Alum63581_c0_seq10, Alum63581_c0_seq7, Alum63581_c0_seq2, Alum63581_c0_seq1
GO:0005869	dynactin Alumlex	C	3.62372e-06	1.1563e-07	46	23	9932	18230	over	Alum53048_c0_seq1, Alum63805_c0_seq3, Alum63805_c0_seq1, Alum62212_c0_seq1, Alum61843_c0_seq1, Alum61492_c0_seq1, Alum60956_c0_seq1, Alum64415_c0_seq1, Alum60967_c0_seq1, Alum60390_c0_seq1, Alum67279_c0_seq7, Alum67279_c0_seq5, Alum67279_c0_seq4, Alum67279_c0_seq3, Alum67279_c0_seq1, Alum61644_c0_seq8, Alum61644_c0_seq7, Alum65159_c1_seq2, Alum65159_c1_seq1, Alum63503_c1_seq1, Alum61250_c0_seq3, …	Alum75601_c0_seq1, Alum65710_c1_seq3, Alum65710_c1_seq1, Alum64683_c0_seq18, Alum64683_c0_seq17, Alum62240_c0_seq16, Alum62240_c0_seq15, Alum62240_c0_seq12, Alum62240_c0_seq11, Alum62240_c0_seq10, Alum62240_c0_seq8, Alum62240_c0_seq7, Alum62240_c0_seq6, Alum62240_c0_seq5, Alum62240_c0_seq3, Alum62240_c0_seq1, Alum24005_c0_seq1, Alum27177_c0_seq1, Alum54197_c0_seq1, Alum64228_c0_seq7, Alum64228_c0…
GO:0006728	pteridine biosynthetic process	P	5.10944e-06	1.66649e-07	15	0	9963	18253	over	Alum66452_c0_seq1, Alum67405_c0_seq16, Alum67405_c0_seq15, Alum67405_c0_seq14, Alum67405_c0_seq13, Alum67405_c0_seq12, Alum67405_c0_seq11, Alum67405_c0_seq10, Alum58540_c0_seq1, Alum67405_c0_seq9, Alum67405_c0_seq8, Alum67405_c0_seq6, Alum67405_c0_seq5, Alum67405_c0_seq4, Alum54587_c0_seq1
GO:0016084	myostimulatory hormone activity	F	5.10944e-06	1.66649e-07	15	0	9963	18253	over	Alum67786_c2_seq14, Alum67786_c2_seq13, Alum67786_c2_seq12, Alum67786_c2_seq11, Alum67786_c2_seq10, Alum65994_c0_seq2, Alum65994_c0_seq1, Alum67786_c2_seq9, Alum67786_c2_seq8, Alum67786_c2_seq7, Alum67786_c2_seq6, Alum67786_c2_seq5, Alum67786_c2_seq4, Alum67786_c2_seq3, Alum67786_c2_seq1
GO:0008091	spectrin	C	5.46099e-06	1.80103e-07	39	17	9939	18236	over	Alum64466_c0_seq4, Alum64466_c0_seq3, Alum64466_c0_seq2, Alum62037_c3_seq11, Alum62037_c3_seq10, Alum55598_c0_seq1, Alum67682_c0_seq4, Alum67682_c0_seq3, Alum67682_c0_seq2, Alum67682_c0_seq1, Alum67845_c0_seq2, Alum67845_c0_seq1, Alum62300_c0_seq9, Alum62300_c0_seq3, Alum62300_c0_seq2, Alum62300_c0_seq1, Alum67552_c0_seq8, Alum67552_c0_seq7, Alum67552_c0_seq6, Alum67552_c0_seq5, Alum67552_c0_seq4…	Alum57913_c0_seq1, Alum64279_c0_seq3, Alum7871_c0_seq1, Alum67745_c0_seq4, Alum67745_c0_seq3, Alum67745_c0_seq2, Alum67745_c0_seq1, Alum53418_c0_seq1, Alum68536_c0_seq1, Alum57814_c0_seq2, Alum57814_c0_seq1, Alum43220_c1_seq1, Alum68265_c0_seq1, Alum68883_c0_seq1, Alum53702_c0_seq1, Alum47125_c0_seq2, Alum47125_c0_seq1
GO:0007374	posterior midgut invagination	P	5.52392e-06	1.83792e-07	27	7	9951	18246	over	Alum33818_c0_seq2, Alum67721_c0_seq9, Alum67721_c0_seq7, Alum67721_c0_seq5, Alum67721_c0_seq4, Alum67721_c0_seq3, Alum62000_c3_seq19, Alum62000_c3_seq12, Alum71081_c0_seq1, Alum65073_c0_seq3, Alum65073_c0_seq2, Alum58866_c0_seq1, Alum63799_c5_seq1, Alum67721_c0_seq16, Alum67721_c0_seq15, Alum67721_c0_seq14, Alum67721_c0_seq13, Alum67721_c0_seq12, Alum67721_c0_seq10, Alum52168_c0_seq1, Alum65146_c…	Alum24744_c0_seq1, Alum49802_c0_seq1, Alum48050_c0_seq1, Alum48669_c0_seq1, Alum68863_c0_seq1, Alum25431_c0_seq1, Alum49363_c1_seq2
GO:0006123	mitochondrial electron transport, cytochrome c to oxygen	P	5.61807e-06	1.90698e-07	21	3	9957	18250	over	Alum41420_c0_seq1, Alum61552_c0_seq6, Alum61552_c0_seq5, Alum61552_c0_seq2, Alum61552_c0_seq1, Alum67926_c0_seq1, Alum61980_c0_seq1, Alum61980_c1_seq1, Alum62899_c0_seq2, Alum62899_c0_seq1, Alum62755_c2_seq15, Alum62755_c2_seq13, Alum23146_c0_seq1, Alum62755_c2_seq9, Alum62755_c2_seq8, Alum62755_c2_seq7, Alum62755_c2_seq5, Alum62755_c2_seq4, Alum62755_c2_seq3, Alum61837_c0_seq1, Alum67922_c0_seq1	Alum42416_c0_seq2, Alum68173_c0_seq1, Alum27116_c0_seq2
GO:0004129	cytochrome-c oxidase activity	F	5.61807e-06	1.90698e-07	21	3	9957	18250	over	Alum41420_c0_seq1, Alum61552_c0_seq6, Alum61552_c0_seq5, Alum61552_c0_seq2, Alum61552_c0_seq1, Alum67926_c0_seq1, Alum61980_c0_seq1, Alum61980_c1_seq1, Alum62899_c0_seq2, Alum62899_c0_seq1, Alum62755_c2_seq15, Alum62755_c2_seq13, Alum23146_c0_seq1, Alum62755_c2_seq9, Alum62755_c2_seq8, Alum62755_c2_seq7, Alum62755_c2_seq5, Alum62755_c2_seq4, Alum62755_c2_seq3, Alum61837_c0_seq1, Alum67922_c0_seq1	Alum42416_c0_seq2, Alum68173_c0_seq1, Alum27116_c0_seq2
GO:0071011	precatalytic spliceosome	C	5.68233e-06	1.93488e-07	417	549	9561	17704	over	Alum62741_c0_seq8, Alum62741_c0_seq7, Alum62741_c0_seq6, Alum62741_c0_seq4, Alum62741_c0_seq3, Alum62741_c0_seq1, Alum67226_c1_seq2, Alum67226_c1_seq1, Alum66399_c0_seq7, Alum59682_c0_seq3, Alum59682_c0_seq1, Alum65255_c0_seq2, Alum65255_c0_seq1, Alum50971_c0_seq1, Alum66791_c1_seq3, Alum66791_c1_seq2, Alum66791_c1_seq1, Alum63376_c1_seq1, Alum63820_c0_seq2, Alum63820_c0_seq1, Alum61817_c3_seq1, …	Alum52933_c0_seq1, Alum66184_c0_seq42, Alum66184_c0_seq40, Alum66184_c0_seq39, Alum66184_c0_seq38, Alum66184_c0_seq37, Alum66184_c0_seq36, Alum66184_c0_seq35, Alum66184_c0_seq33, Alum66184_c0_seq31, Alum66184_c0_seq29, Alum66184_c0_seq28, Alum66184_c0_seq27, Alum66184_c0_seq25, Alum66184_c0_seq24, Alum22569_c1_seq1, Alum66184_c0_seq23, Alum66184_c0_seq22, Alum66184_c0_seq20, Alum66184_c0_seq19, A…
GO:0031616	spindle pole centrosome	C	5.76525e-06	1.96928e-07	65	44	9913	18209	over	Alum63805_c0_seq3, Alum63805_c0_seq1, Alum62212_c0_seq1, Alum61492_c0_seq1, Alum57018_c0_seq3, Alum57018_c0_seq2, Alum57018_c0_seq1, Alum60956_c0_seq1, Alum64415_c0_seq1, Alum66428_c0_seq8, Alum66428_c0_seq6, Alum66428_c0_seq4, Alum66428_c0_seq3, Alum66428_c0_seq2, Alum66428_c0_seq1, Alum60390_c0_seq1, Alum67279_c0_seq7, Alum67279_c0_seq5, Alum67279_c0_seq4, Alum67279_c0_seq3, Alum67279_c0_seq1, …	Alum38833_c1_seq1, Alum55071_c0_seq2, Alum67747_c0_seq21, Alum75601_c0_seq1, Alum65710_c1_seq3, Alum65710_c1_seq1, Alum64683_c0_seq18, Alum64683_c0_seq17, Alum61649_c2_seq3, Alum61649_c2_seq2, Alum62240_c0_seq16, Alum62240_c0_seq15, Alum62240_c0_seq12, Alum62240_c0_seq11, Alum62240_c0_seq10, Alum64251_c0_seq5, Alum64251_c0_seq4, Alum64251_c0_seq3, Alum64251_c0_seq2, Alum64251_c0_seq1, Alum67343_c…
GO:0005978	glycogen biosynthetic process	P	6.20152e-06	2.13823e-07	24	5	9954	18248	over	Alum66772_c0_seq21, Alum66772_c0_seq20, Alum66772_c0_seq19, Alum66772_c0_seq16, Alum66772_c0_seq10, Alum51862_c0_seq1, Alum60989_c1_seq1, Alum61008_c0_seq2, Alum61008_c0_seq1, Alum64661_c0_seq1, Alum63232_c5_seq1, Alum63232_c2_seq8, Alum63232_c2_seq4, Alum66772_c0_seq8, Alum66772_c0_seq7, Alum66772_c0_seq5, Alum66772_c0_seq2, Alum63854_c0_seq4, Alum63854_c0_seq3, Alum63854_c0_seq1, Alum64478_c0_s…	Alum45133_c0_seq1, Alum47311_c0_seq1, Alum39918_c0_seq1, Alum26035_c0_seq1, Alum40353_c0_seq1
GO:0035182	female germline ring canal outer rim	C	6.20152e-06	2.13823e-07	24	5	9954	18248	over	Alum66646_c0_seq12, Alum66646_c0_seq11, Alum66646_c0_seq10, Alum66646_c0_seq9, Alum66646_c0_seq8, Alum66646_c0_seq7, Alum66646_c0_seq6, Alum66646_c0_seq5, Alum66646_c0_seq4, Alum66646_c0_seq3, Alum66646_c0_seq2, Alum66646_c0_seq1, Alum64815_c0_seq13, Alum64815_c0_seq12, Alum64815_c0_seq11, Alum64815_c0_seq10, Alum64815_c0_seq9, Alum64815_c0_seq8, Alum64815_c0_seq7, Alum64815_c0_seq5, Alum64815_c0…	Alum63017_c0_seq1, Alum58102_c0_seq3, Alum58102_c0_seq2, Alum58102_c0_seq1, Alum38985_c0_seq1
GO:0004221	ubiquitin thiolesterase activity	F	6.84393e-06	2.40369e-07	19	2	9959	18251	over	Alum61388_c4_seq8, Alum61388_c4_seq7, Alum61388_c4_seq2, Alum67067_c0_seq4, Alum67067_c0_seq3, Alum67067_c0_seq2, Alum67067_c0_seq1, Alum56871_c0_seq1, Alum61388_c4_seq15, Alum61388_c4_seq12, Alum61388_c4_seq11, Alum57993_c0_seq1, Alum65068_c0_seq4, Alum65068_c0_seq3, Alum65068_c0_seq2, Alum65068_c0_seq1, Alum65094_c0_seq3, Alum65094_c0_seq2, Alum65094_c0_seq1	Alum56783_c0_seq1, Alum25542_c0_seq1
GO:0000780	condensed nuclear chromosome, centromeric region	C	8.0834e-06	2.88229e-07	35	14	9943	18239	over	Alum64234_c0_seq4, Alum64234_c0_seq2, Alum57044_c1_seq1, Alum59778_c0_seq1, Alum61284_c0_seq1, Alum50935_c0_seq1, Alum62756_c0_seq1, Alum52963_c0_seq3, Alum52963_c0_seq2, Alum41114_c0_seq3, Alum41114_c0_seq2, Alum41114_c0_seq1, Alum57718_c0_seq4, Alum57718_c0_seq3, Alum57718_c0_seq2, Alum57718_c0_seq1, Alum67999_c0_seq1, Alum56696_c0_seq2, Alum56696_c0_seq1, Alum58515_c0_seq2, Alum69139_c0_seq1, …	Alum22992_c0_seq1, Alum64234_c0_seq3, Alum64234_c0_seq1, Alum69069_c0_seq1, Alum29246_c0_seq1, Alum47963_c0_seq4, Alum47963_c0_seq3, Alum47963_c0_seq2, Alum47963_c0_seq1, Alum68444_c0_seq1, Alum64500_c0_seq3, Alum41524_c0_seq1, Alum67103_c0_seq9, Alum67103_c0_seq4
GO:0045880	positive regulation of smoothened signaling pathway	P	1.14231e-05	4.21992e-07	31	11	9947	18242	over	Alum62870_c0_seq1, Alum53270_c0_seq1, Alum60487_c0_seq2, Alum60487_c0_seq1, Alum57930_c0_seq6, Alum57930_c0_seq5, Alum57930_c0_seq4, Alum57930_c0_seq3, Alum57930_c0_seq2, Alum57930_c0_seq1, Alum61099_c0_seq2, Alum61099_c0_seq1, Alum57798_c0_seq1, Alum58924_c0_seq2, Alum58924_c0_seq1, Alum66632_c1_seq1, Alum63682_c0_seq1, Alum66007_c0_seq6, Alum66007_c0_seq4, Alum66007_c0_seq3, Alum66007_c0_seq2, …	Alum68316_c0_seq1, Alum68713_c0_seq1, Alum50611_c0_seq2, Alum61132_c0_seq4, Alum61194_c0_seq1, Alum65158_c0_seq4, Alum65158_c0_seq3, Alum45233_c0_seq1, Alum26684_c0_seq1, Alum41817_c0_seq1, Alum73053_c0_seq1
GO:0016045	detection of bacterium	P	1.26648e-05	4.71931e-07	14	0	9964	18253	over	Alum64967_c0_seq10, Alum60210_c0_seq2, Alum64967_c0_seq8, Alum64967_c0_seq6, Alum64967_c0_seq5, Alum64967_c0_seq3, Alum64967_c0_seq2, Alum67103_c0_seq19, Alum67103_c0_seq18, Alum67103_c0_seq15, Alum67103_c0_seq14, Alum67103_c0_seq13, Alum67103_c0_seq8, Alum67103_c0_seq2
GO:0035204	negative regulation of lamellocyte differentiation	P	1.27986e-05	4.81026e-07	32	12	9946	18241	over	Alum57734_c0_seq1, Alum66646_c0_seq12, Alum66646_c0_seq11, Alum66646_c0_seq10, Alum66646_c0_seq9, Alum66646_c0_seq8, Alum66646_c0_seq7, Alum66646_c0_seq6, Alum66646_c0_seq5, Alum66646_c0_seq4, Alum66646_c0_seq3, Alum66646_c0_seq2, Alum66646_c0_seq1, Alum52963_c0_seq3, Alum52963_c0_seq2, Alum59580_c0_seq1, Alum63191_c0_seq2, Alum63191_c0_seq1, Alum64815_c0_seq13, Alum64815_c0_seq12, Alum64815_c0_s…	Alum63017_c0_seq1, Alum58102_c0_seq3, Alum58102_c0_seq2, Alum58102_c0_seq1, Alum66027_c0_seq5, Alum66027_c0_seq3, Alum38985_c0_seq1, Alum56421_c0_seq6, Alum56421_c0_seq5, Alum56421_c0_seq3, Alum56421_c0_seq1, Alum51796_c0_seq1
GO:0000175	3'-5'-exoribonuclease activity	F	1.4031e-05	5.31852e-07	27	8	9951	18245	over	Alum64162_c0_seq2, Alum64162_c0_seq1, Alum59081_c0_seq2, Alum59081_c0_seq1, Alum64689_c0_seq20, Alum64689_c0_seq17, Alum64689_c0_seq16, Alum64689_c0_seq15, Alum64689_c0_seq13, Alum64689_c0_seq6, Alum64689_c0_seq5, Alum64689_c0_seq3, Alum64689_c0_seq1, Alum60134_c0_seq7, Alum60134_c0_seq6, Alum60134_c0_seq4, Alum60134_c0_seq3, Alum60134_c0_seq2, Alum60134_c0_seq1, Alum54376_c1_seq2, Alum66623_c0_s…	Alum54532_c0_seq10, Alum23348_c0_seq1, Alum59681_c0_seq1, Alum54532_c0_seq8, Alum54532_c0_seq3, Alum54532_c0_seq2, Alum47281_c0_seq1, Alum67080_c0_seq3
GO:0035308	negative regulation of protein dephosphorylation	P	1.62056e-05	6.17754e-07	18	2	9960	18251	over	Alum57093_c0_seq4, Alum57093_c0_seq3, Alum57549_c0_seq4, Alum57549_c0_seq1, Alum64403_c0_seq8, Alum64403_c0_seq4, Alum64403_c0_seq2, Alum64403_c0_seq1, Alum65167_c0_seq4, Alum65167_c0_seq3, Alum65167_c0_seq1, Alum61082_c0_seq2, Alum56929_c0_seq1, Alum64403_c0_seq18, Alum64403_c0_seq15, Alum64403_c0_seq14, Alum64403_c0_seq12, Alum64403_c0_seq11	Alum61082_c0_seq1, Alum24334_c0_seq1
GO:0000776	kinetochore	C	1.8977e-05	7.35591e-07	147	153	9831	18100	over	Alum64234_c0_seq4, Alum64234_c0_seq2, Alum63805_c0_seq3, Alum63805_c0_seq1, Alum62212_c0_seq1, Alum65697_c0_seq1, Alum61492_c0_seq1, Alum57018_c0_seq3, Alum57018_c0_seq2, Alum57018_c0_seq1, Alum67886_c0_seq4, Alum67886_c0_seq3, Alum67886_c0_seq2, Alum60956_c0_seq1, Alum64415_c0_seq1, Alum63197_c0_seq3, Alum63197_c0_seq2, Alum66428_c0_seq8, Alum66428_c0_seq6, Alum66428_c0_seq4, Alum66428_c0_seq3, …	Alum60784_c1_seq3, Alum60784_c1_seq1, Alum48117_c0_seq1, Alum48730_c0_seq5, Alum48730_c0_seq4, Alum48730_c0_seq3, Alum48730_c0_seq2, Alum48730_c0_seq1, Alum22992_c0_seq1, Alum38833_c1_seq1, Alum64234_c0_seq3, Alum64234_c0_seq1, Alum61926_c0_seq1, Alum60925_c1_seq4, Alum60925_c1_seq3, Alum60925_c1_seq1, Alum69069_c0_seq1, Alum55071_c0_seq2, Alum45516_c0_seq3, Alum45516_c0_seq2, Alum45516_c0_seq1, …
GO:0004860	protein kinase inhibitor activity	F	1.98107e-05	7.80276e-07	65	47	9913	18206	over	Alum63805_c0_seq3, Alum63805_c0_seq1, Alum62212_c0_seq1, Alum58471_c0_seq1, Alum60956_c0_seq1, Alum67145_c0_seq2, Alum67145_c0_seq1, Alum64415_c0_seq1, Alum66428_c0_seq8, Alum66428_c0_seq6, Alum66428_c0_seq4, Alum66428_c0_seq3, Alum66428_c0_seq2, Alum66428_c0_seq1, Alum64966_c0_seq1, Alum21942_c0_seq1, Alum50288_c0_seq1, Alum61644_c0_seq8, Alum61644_c0_seq7, Alum65159_c1_seq2, Alum65159_c1_seq1, …	Alum38833_c1_seq1, Alum55071_c0_seq2, Alum67747_c0_seq21, Alum75601_c0_seq1, Alum78197_c0_seq1, Alum64683_c0_seq18, Alum64683_c0_seq17, Alum61649_c2_seq3, Alum61649_c2_seq2, Alum62240_c0_seq16, Alum62240_c0_seq15, Alum62240_c0_seq12, Alum62240_c0_seq11, Alum62240_c0_seq10, Alum64251_c0_seq5, Alum64251_c0_seq4, Alum64251_c0_seq3, Alum64251_c0_seq2, Alum64251_c0_seq1, Alum67343_c0_seq4, Alum62240_c…
GO:0061057	peptidoglycan recognition protein signaling pathway	P	2.31313e-05	9.33772e-07	25	7	9953	18246	over	Alum64967_c0_seq10, Alum60210_c0_seq2, Alum62208_c0_seq3, Alum62208_c0_seq2, Alum62768_c0_seq1, Alum64209_c0_seq4, Alum64209_c0_seq3, Alum64209_c0_seq2, Alum64209_c0_seq1, Alum62695_c0_seq2, Alum66741_c4_seq4, Alum66741_c4_seq2, Alum58432_c0_seq1, Alum64967_c0_seq8, Alum64967_c0_seq7, Alum64967_c0_seq6, Alum64967_c0_seq5, Alum64967_c0_seq4, Alum64967_c0_seq3, Alum64967_c0_seq2, Alum64967_c0_seq1,…	Alum57683_c1_seq13, Alum54851_c0_seq1, Alum44578_c0_seq1, Alum57683_c1_seq5, Alum60382_c0_seq1, Alum52065_c3_seq2, Alum52065_c3_seq1
GO:0007095	mitotic G2 DNA damage checkpoint	P	2.32357e-05	9.40476e-07	214	250	9764	18003	over	Alum58919_c0_seq4, Alum63572_c0_seq1, Alum60106_c0_seq1, Alum50971_c0_seq1, Alum67804_c0_seq8, Alum67804_c0_seq7, Alum67804_c0_seq6, Alum67804_c0_seq5, Alum67804_c0_seq2, Alum67804_c0_seq1, Alum64892_c0_seq2, Alum64892_c0_seq1, Alum64234_c0_seq4, Alum64234_c0_seq2, Alum66834_c0_seq5, Alum58290_c0_seq1, Alum64116_c0_seq1, Alum51262_c0_seq1, Alum62933_c0_seq7, Alum62933_c0_seq6, Alum62933_c0_seq4, …	Alum58919_c0_seq3, Alum58919_c0_seq2, Alum58919_c0_seq1, Alum24371_c0_seq1, Alum38143_c0_seq1, Alum22992_c0_seq1, Alum67804_c0_seq4, Alum54486_c0_seq5, Alum54486_c0_seq4, Alum54486_c0_seq3, Alum54486_c0_seq2, Alum54486_c0_seq1, Alum68805_c0_seq1, Alum64234_c0_seq3, Alum64234_c0_seq1, Alum66035_c0_seq10, Alum69182_c0_seq1, Alum67614_c1_seq1, Alum62933_c0_seq8, Alum62933_c0_seq5, Alum62933_c0_seq3,…
GO:0048802	notum morphogenesis	P	2.45418e-05	9.98598e-07	31	12	9947	18241	over	Alum63971_c0_seq4, Alum63971_c0_seq1, Alum65640_c0_seq5, Alum65640_c0_seq2, Alum65640_c0_seq1, Alum67718_c0_seq8, Alum67718_c0_seq7, Alum67718_c0_seq6, Alum67718_c0_seq3, Alum67718_c0_seq1, Alum66140_c0_seq1, Alum65340_c0_seq9, Alum65340_c0_seq7, Alum65340_c0_seq6, Alum65340_c0_seq3, Alum65340_c0_seq2, Alum65340_c0_seq1, Alum65340_c0_seq24, Alum65340_c0_seq23, Alum65340_c0_seq22, Alum65340_c0_seq…	Alum25394_c0_seq1, Alum56503_c0_seq2, Alum56503_c0_seq1, Alum58185_c0_seq4, Alum58185_c0_seq3, Alum58185_c0_seq2, Alum58185_c0_seq1, Alum53846_c0_seq2, Alum53102_c1_seq2, Alum49529_c0_seq1, Alum65340_c0_seq18, Alum65340_c0_seq14
GO:0005741	mitochondrial outer membrane	C	2.82173e-05	1.17306e-06	19	3	9959	18250	over	Alum66492_c0_seq3, Alum66492_c0_seq2, Alum66492_c0_seq1, Alum58498_c0_seq1, Alum62486_c4_seq10, Alum63503_c1_seq1, Alum29498_c0_seq1, Alum59460_c0_seq1, Alum59503_c0_seq4, Alum59503_c0_seq3, Alum59503_c0_seq2, Alum59503_c0_seq1, Alum64356_c1_seq2, Alum59302_c0_seq3, Alum59302_c0_seq2, Alum58605_c0_seq1, Alum65745_c1_seq5, Alum65745_c1_seq3, Alum64706_c0_seq1	Alum68013_c0_seq1, Alum68276_c0_seq1, Alum49883_c0_seq1
GO:0006750	glutathione biosynthetic process	P	2.82173e-05	1.17837e-06	22	5	9956	18248	over	Alum63290_c0_seq8, Alum63290_c0_seq7, Alum63290_c0_seq6, Alum63290_c0_seq5, Alum63290_c0_seq4, Alum63290_c0_seq3, Alum63290_c0_seq2, Alum63290_c0_seq1, Alum62944_c0_seq8, Alum62944_c0_seq7, Alum62944_c0_seq6, Alum62944_c0_seq5, Alum62944_c0_seq4, Alum62944_c0_seq3, Alum62944_c0_seq2, Alum62944_c0_seq1, Alum51121_c0_seq1, Alum61008_c0_seq2, Alum61008_c0_seq1, Alum59804_c0_seq1, Alum59804_c1_seq1, …	Alum46012_c0_seq3, Alum46012_c0_seq2, Alum26869_c0_seq1, Alum43872_c1_seq2, Alum43872_c1_seq1
GO:0006534	cysteine metabolic process	P	2.82173e-05	1.17837e-06	22	5	9956	18248	over	Alum62944_c0_seq8, Alum62944_c0_seq7, Alum62944_c0_seq6, Alum62944_c0_seq5, Alum62944_c0_seq4, Alum62944_c0_seq3, Alum62944_c0_seq2, Alum62944_c0_seq1, Alum57030_c0_seq1, Alum60810_c0_seq1, Alum54327_c0_seq1, Alum65636_c0_seq2, Alum62247_c0_seq1, Alum63578_c0_seq9, Alum63578_c0_seq7, Alum63578_c0_seq6, Alum63578_c0_seq3, Alum63578_c0_seq2, Alum63578_c0_seq1, Alum58122_c0_seq1, Alum62017_c0_seq2, …	Alum27251_c0_seq1, Alum22595_c0_seq1, Alum26869_c0_seq1, Alum74524_c0_seq1, Alum23463_c0_seq1
GO:0008670	2,4-dienoyl-CoA reductase (NADPH) activity	F	3.17567e-05	1.33637e-06	13	0	9965	18253	over	Alum66072_c0_seq9, Alum66072_c0_seq8, Alum66072_c0_seq7, Alum66072_c0_seq5, Alum66072_c0_seq4, Alum66072_c0_seq3, Alum66072_c0_seq2, Alum66072_c0_seq13, Alum66072_c0_seq12, Alum66072_c0_seq11, Alum62700_c0_seq1, Alum64648_c0_seq4, Alum64648_c0_seq1
GO:0005920	smooth septate junction	C	3.29022e-05	1.39514e-06	86	74	9892	18179	over	Alum63805_c0_seq3, Alum63805_c0_seq1, Alum67281_c0_seq19, Alum67281_c0_seq15, Alum67281_c0_seq10, Alum62212_c0_seq1, Alum64194_c0_seq10, Alum60956_c0_seq1, Alum67145_c0_seq2, Alum67145_c0_seq1, Alum64415_c0_seq1, Alum66428_c0_seq8, Alum66428_c0_seq6, Alum66428_c0_seq4, Alum66428_c0_seq3, Alum66428_c0_seq2, Alum66428_c0_seq1, Alum51597_c1_seq1, Alum61644_c0_seq8, Alum61644_c0_seq7, Alum65159_c1_se…	Alum38833_c1_seq1, Alum52830_c0_seq5, Alum52830_c0_seq4, Alum52830_c0_seq3, Alum52830_c0_seq1, Alum67281_c0_seq18, Alum67281_c0_seq17, Alum67281_c0_seq16, Alum67281_c0_seq13, Alum67281_c0_seq12, Alum67281_c0_seq11, Alum55071_c0_seq2, Alum67747_c0_seq21, Alum75601_c0_seq1, Alum64683_c0_seq18, Alum64683_c0_seq17, Alum61649_c2_seq3, Alum61649_c2_seq2, Alum62240_c0_seq16, Alum62240_c0_seq15, Alum6224…
GO:0034501	protein localization to kinetochore	P	3.51691e-05	1.5101e-06	77	63	9901	18190	over	Alum63805_c0_seq3, Alum63805_c0_seq1, Alum62212_c0_seq1, Alum61492_c0_seq1, Alum64033_c0_seq6, Alum64033_c0_seq4, Alum64033_c0_seq3, Alum64033_c0_seq2, Alum64033_c0_seq1, Alum67886_c0_seq4, Alum67886_c0_seq3, Alum67886_c0_seq2, Alum60956_c0_seq1, Alum64415_c0_seq1, Alum66428_c0_seq8, Alum66428_c0_seq6, Alum66428_c0_seq4, Alum66428_c0_seq3, Alum66428_c0_seq2, Alum66428_c0_seq1, Alum66581_c0_seq5, …	Alum38833_c1_seq1, Alum60925_c1_seq4, Alum60925_c1_seq3, Alum60925_c1_seq1, Alum55071_c0_seq2, Alum67747_c0_seq21, Alum75601_c0_seq1, Alum65710_c1_seq3, Alum65710_c1_seq1, Alum55576_c0_seq3, Alum64683_c0_seq18, Alum64683_c0_seq17, Alum38228_c0_seq2, Alum38228_c0_seq1, Alum61649_c2_seq3, Alum61649_c2_seq2, Alum62240_c0_seq16, Alum62240_c0_seq15, Alum62240_c0_seq12, Alum62240_c0_seq11, Alum62240_c0…
GO:0005692	U11 snRNP	C	4.10302e-05	1.78373e-06	15	1	9963	18252	over	Alum66811_c0_seq7, Alum66811_c0_seq6, Alum66811_c0_seq5, Alum66811_c0_seq1, Alum66811_c0_seq31, Alum66811_c0_seq30, Alum66811_c0_seq28, Alum66811_c0_seq19, Alum66811_c0_seq18, Alum66811_c0_seq15, Alum66811_c0_seq11, Alum59435_c0_seq4, Alum59435_c0_seq3, Alum59435_c0_seq2, Alum59435_c0_seq1	Alum52921_c0_seq5
GO:0005523	tropomyosin binding	F	4.10302e-05	1.78373e-06	15	1	9963	18252	over	Alum58854_c1_seq13, Alum58854_c1_seq12, Alum58854_c1_seq10, Alum53120_c0_seq2, Alum53120_c0_seq1, Alum58854_c1_seq9, Alum58854_c1_seq8, Alum58854_c1_seq7, Alum58854_c1_seq6, Alum58854_c1_seq5, Alum58854_c1_seq4, Alum58854_c1_seq3, Alum58854_c1_seq2, Alum58854_c1_seq1, Alum54817_c0_seq1	Alum22662_c0_seq1
GO:0017166	vinculin binding	F	4.10302e-05	1.78373e-06	15	1	9963	18252	over	Alum67786_c2_seq14, Alum67786_c2_seq13, Alum67786_c2_seq12, Alum67786_c2_seq11, Alum67786_c2_seq10, Alum65994_c0_seq2, Alum65994_c0_seq1, Alum67786_c2_seq9, Alum67786_c2_seq8, Alum67786_c2_seq7, Alum67786_c2_seq6, Alum67786_c2_seq5, Alum67786_c2_seq4, Alum67786_c2_seq3, Alum67786_c2_seq1	Alum59289_c0_seq4
GO:0071013	catalytic step 2 spliceosome	C	4.18117e-05	1.82218e-06	345	453	9633	17800	over	Alum62741_c0_seq8, Alum62741_c0_seq7, Alum62741_c0_seq6, Alum62741_c0_seq4, Alum62741_c0_seq3, Alum62741_c0_seq1, Alum67226_c1_seq2, Alum67226_c1_seq1, Alum66399_c0_seq7, Alum59682_c0_seq3, Alum59682_c0_seq1, Alum65255_c0_seq2, Alum65255_c0_seq1, Alum50971_c0_seq1, Alum66791_c1_seq3, Alum66791_c1_seq2, Alum66791_c1_seq1, Alum63820_c0_seq2, Alum63820_c0_seq1, Alum62091_c0_seq1, Alum67531_c0_seq2, …	Alum52933_c0_seq1, Alum41300_c0_seq2, Alum66184_c0_seq42, Alum66184_c0_seq40, Alum66184_c0_seq39, Alum66184_c0_seq38, Alum66184_c0_seq37, Alum66184_c0_seq36, Alum66184_c0_seq35, Alum66184_c0_seq33, Alum66184_c0_seq31, Alum66184_c0_seq29, Alum66184_c0_seq28, Alum66184_c0_seq27, Alum66184_c0_seq25, Alum66184_c0_seq24, Alum22569_c1_seq1, Alum66184_c0_seq23, Alum66184_c0_seq22, Alum66184_c0_seq20, Al…
GO:0051256	spindle midzone assembly involved in mitosis	P	4.2131e-05	1.84512e-06	59	42	9919	18211	over	Alum63805_c0_seq3, Alum63805_c0_seq1, Alum62212_c0_seq1, Alum60956_c0_seq1, Alum64415_c0_seq1, Alum66428_c0_seq8, Alum66428_c0_seq6, Alum66428_c0_seq4, Alum66428_c0_seq3, Alum66428_c0_seq2, Alum66428_c0_seq1, Alum67279_c0_seq7, Alum67279_c0_seq5, Alum67279_c0_seq4, Alum67279_c0_seq3, Alum67279_c0_seq1, Alum61644_c0_seq8, Alum61644_c0_seq7, Alum65159_c1_seq2, Alum65159_c1_seq1, Alum67343_c0_seq3, …	Alum38833_c1_seq1, Alum55071_c0_seq2, Alum67747_c0_seq21, Alum75601_c0_seq1, Alum64683_c0_seq18, Alum64683_c0_seq17, Alum61649_c2_seq3, Alum61649_c2_seq2, Alum62240_c0_seq16, Alum62240_c0_seq15, Alum62240_c0_seq12, Alum62240_c0_seq11, Alum62240_c0_seq10, Alum64251_c0_seq5, Alum64251_c0_seq4, Alum64251_c0_seq3, Alum64251_c0_seq2, Alum64251_c0_seq1, Alum67343_c0_seq4, Alum62240_c0_seq8, Alum62240_c…
GO:0048491	retrograde synaptic vesicle transport	P	4.2131e-05	1.84512e-06	59	42	9919	18211	over	Alum63805_c0_seq3, Alum63805_c0_seq1, Alum62212_c0_seq1, Alum60956_c0_seq1, Alum64415_c0_seq1, Alum66428_c0_seq8, Alum66428_c0_seq6, Alum66428_c0_seq4, Alum66428_c0_seq3, Alum66428_c0_seq2, Alum66428_c0_seq1, Alum67279_c0_seq7, Alum67279_c0_seq5, Alum67279_c0_seq4, Alum67279_c0_seq3, Alum67279_c0_seq1, Alum61644_c0_seq8, Alum61644_c0_seq7, Alum65159_c1_seq2, Alum65159_c1_seq1, Alum67343_c0_seq3, …	Alum38833_c1_seq1, Alum55071_c0_seq2, Alum67747_c0_seq21, Alum75601_c0_seq1, Alum64683_c0_seq18, Alum64683_c0_seq17, Alum61649_c2_seq3, Alum61649_c2_seq2, Alum62240_c0_seq16, Alum62240_c0_seq15, Alum62240_c0_seq12, Alum62240_c0_seq11, Alum62240_c0_seq10, Alum64251_c0_seq5, Alum64251_c0_seq4, Alum64251_c0_seq3, Alum64251_c0_seq2, Alum64251_c0_seq1, Alum67343_c0_seq4, Alum62240_c0_seq8, Alum62240_c…
GO:0006406	mRNA export from nucleus	P	4.50847e-05	1.98413e-06	64	48	9914	18205	over	Alum60106_c0_seq1, Alum64892_c0_seq2, Alum64892_c0_seq1, Alum61798_c0_seq1, Alum66733_c0_seq5, Alum66733_c0_seq4, Alum66733_c0_seq3, Alum66733_c0_seq2, Alum66733_c0_seq1, Alum65027_c0_seq2, Alum65027_c0_seq1, Alum57629_c0_seq2, Alum57629_c0_seq1, Alum67566_c0_seq2, Alum58265_c0_seq1, Alum65888_c3_seq1, Alum58564_c0_seq1, Alum46383_c0_seq1, Alum61890_c0_seq2, Alum61890_c0_seq1, Alum64487_c0_seq2, …	Alum52619_c0_seq3, Alum52619_c0_seq2, Alum66816_c0_seq64, Alum54747_c0_seq4, Alum54747_c0_seq3, Alum54747_c0_seq2, Alum54747_c0_seq1, Alum39900_c0_seq1, Alum66816_c0_seq7, Alum52509_c0_seq1, Alum72372_c0_seq1, Alum53623_c0_seq9, Alum53623_c0_seq8, Alum53623_c0_seq7, Alum53623_c0_seq6, Alum53623_c0_seq5, Alum53623_c0_seq4, Alum53623_c0_seq3, Alum53623_c0_seq2, Alum53623_c0_seq1, Alum44709_c0_seq2,…
GO:0019482	beta-alanine metabolic process	P	5.55232e-05	2.49703e-06	44	26	9934	18227	over	Alum60960_c0_seq3, Alum60960_c0_seq1, Alum56655_c0_seq1, Alum66282_c0_seq6, Alum66282_c0_seq5, Alum66282_c0_seq4, Alum66282_c0_seq3, Alum66282_c0_seq2, Alum66282_c0_seq1, Alum63244_c0_seq1, Alum63063_c0_seq3, Alum63063_c0_seq2, Alum63063_c0_seq1, Alum64095_c0_seq10, Alum59144_c0_seq1, Alum64095_c0_seq9, Alum64095_c0_seq6, Alum64095_c0_seq4, Alum64095_c0_seq3, Alum64095_c0_seq1, Alum66793_c0_seq2,…	Alum68454_c0_seq1, Alum26163_c0_seq1, Alum53416_c0_seq2, Alum53416_c0_seq1, Alum68177_c0_seq1, Alum53250_c0_seq1, Alum68270_c0_seq1, Alum27204_c0_seq1, Alum43846_c0_seq1, Alum22304_c0_seq1, Alum50917_c1_seq1, Alum44679_c0_seq1, Alum63696_c0_seq1, Alum63038_c0_seq2, Alum52931_c0_seq1, Alum25721_c0_seq2, Alum25721_c0_seq1, Alum48940_c0_seq8, Alum48940_c0_seq7, Alum48940_c0_seq6, Alum48940_c0_seq5, …
GO:0042834	peptidoglycan binding	F	5.9687e-05	2.73541e-06	21	5	9957	18248	over	Alum64967_c0_seq10, Alum60210_c0_seq2, Alum22707_c0_seq1, Alum61546_c0_seq3, Alum64967_c0_seq8, Alum64967_c0_seq7, Alum64967_c0_seq6, Alum64967_c0_seq5, Alum64967_c0_seq4, Alum64967_c0_seq3, Alum64967_c0_seq2, Alum64967_c0_seq1, Alum63193_c0_seq2, Alum64076_c0_seq1, Alum67103_c0_seq19, Alum67103_c0_seq18, Alum67103_c0_seq15, Alum67103_c0_seq14, Alum67103_c0_seq13, Alum67103_c0_seq8, Alum67103_c0_…	Alum29246_c0_seq1, Alum63193_c0_seq5, Alum44578_c0_seq1, Alum67103_c0_seq9, Alum67103_c0_seq4
GO:0009343	biotin carboxylase Alumlex	C	5.9687e-05	2.73541e-06	21	5	9957	18248	over	Alum67686_c0_seq16, Alum67686_c0_seq15, Alum67686_c0_seq14, Alum67686_c0_seq13, Alum67686_c0_seq12, Alum67686_c0_seq11, Alum67686_c0_seq10, Alum66247_c0_seq3, Alum66247_c0_seq2, Alum66247_c0_seq1, Alum67686_c0_seq9, Alum67686_c0_seq8, Alum67686_c0_seq7, Alum67686_c0_seq6, Alum67686_c0_seq5, Alum67686_c0_seq4, Alum67686_c0_seq3, Alum67686_c0_seq1, Alum63598_c0_seq3, Alum63598_c0_seq2, Alum63598_c0…	Alum25213_c0_seq1, Alum54235_c0_seq2, Alum67686_c0_seq2, Alum67197_c0_seq1, Alum64500_c0_seq2
GO:0009274	peptidoglycan-based cell wall	C	5.9687e-05	2.73541e-06	21	5	9957	18248	over	Alum64967_c0_seq10, Alum60210_c0_seq2, Alum22707_c0_seq1, Alum61546_c0_seq3, Alum64967_c0_seq8, Alum64967_c0_seq7, Alum64967_c0_seq6, Alum64967_c0_seq5, Alum64967_c0_seq4, Alum64967_c0_seq3, Alum64967_c0_seq2, Alum64967_c0_seq1, Alum63193_c0_seq2, Alum64076_c0_seq1, Alum67103_c0_seq19, Alum67103_c0_seq18, Alum67103_c0_seq15, Alum67103_c0_seq14, Alum67103_c0_seq13, Alum67103_c0_seq8, Alum67103_c0_…	Alum29246_c0_seq1, Alum63193_c0_seq5, Alum44578_c0_seq1, Alum67103_c0_seq9, Alum67103_c0_seq4
GO:0004075	biotin carboxylase activity	F	5.9687e-05	2.73541e-06	21	5	9957	18248	over	Alum67686_c0_seq16, Alum67686_c0_seq15, Alum67686_c0_seq14, Alum67686_c0_seq13, Alum67686_c0_seq12, Alum67686_c0_seq11, Alum67686_c0_seq10, Alum66247_c0_seq3, Alum66247_c0_seq2, Alum66247_c0_seq1, Alum67686_c0_seq9, Alum67686_c0_seq8, Alum67686_c0_seq7, Alum67686_c0_seq6, Alum67686_c0_seq5, Alum67686_c0_seq4, Alum67686_c0_seq3, Alum67686_c0_seq1, Alum63598_c0_seq3, Alum63598_c0_seq2, Alum63598_c0…	Alum25213_c0_seq1, Alum54235_c0_seq2, Alum67686_c0_seq2, Alum67197_c0_seq1, Alum64500_c0_seq2
GO:0051383	kinetochore organization	P	6.50269e-05	3.00103e-06	85	75	9893	18178	over	Alum58426_c0_seq17, Alum58426_c0_seq15, Alum63805_c0_seq3, Alum63805_c0_seq1, Alum62212_c0_seq1, Alum61492_c0_seq1, Alum60956_c0_seq1, Alum64415_c0_seq1, Alum66428_c0_seq8, Alum66428_c0_seq6, Alum66428_c0_seq4, Alum66428_c0_seq3, Alum66428_c0_seq2, Alum66428_c0_seq1, Alum60390_c0_seq1, Alum67279_c0_seq7, Alum67279_c0_seq5, Alum67279_c0_seq4, Alum67279_c0_seq3, Alum67279_c0_seq1, Alum61644_c0_seq8…	Alum38833_c1_seq1, Alum55071_c0_seq2, Alum67747_c0_seq21, Alum75601_c0_seq1, Alum65710_c1_seq3, Alum65710_c1_seq1, Alum64683_c0_seq18, Alum64683_c0_seq17, Alum57926_c0_seq1, Alum61649_c2_seq3, Alum61649_c2_seq2, Alum62240_c0_seq16, Alum62240_c0_seq15, Alum62240_c0_seq12, Alum62240_c0_seq11, Alum62240_c0_seq10, Alum66459_c2_seq3, Alum64251_c0_seq5, Alum64251_c0_seq4, Alum64251_c0_seq3, Alum64251_c…
GO:0048734	proboscis morphogenesis	P	6.50573e-05	3.01335e-06	26	9	9952	18244	over	Alum67718_c0_seq8, Alum67718_c0_seq7, Alum67718_c0_seq6, Alum67718_c0_seq3, Alum67718_c0_seq1, Alum66140_c0_seq1, Alum65340_c0_seq9, Alum65340_c0_seq7, Alum65340_c0_seq6, Alum65340_c0_seq3, Alum65340_c0_seq2, Alum65340_c0_seq1, Alum65340_c0_seq24, Alum65340_c0_seq23, Alum65340_c0_seq22, Alum65340_c0_seq21, Alum65340_c0_seq20, Alum65340_c0_seq17, Alum65340_c0_seq16, Alum65340_c0_seq15, Alum65340_c…	Alum25394_c0_seq1, Alum58185_c0_seq4, Alum58185_c0_seq3, Alum58185_c0_seq2, Alum58185_c0_seq1, Alum53102_c1_seq2, Alum49529_c0_seq1, Alum65340_c0_seq18, Alum65340_c0_seq14
GO:0016581	NuRD Alumlex	C	7.35176e-05	3.44798e-06	27	10	9951	18243	over	Alum65847_c1_seq3, Alum67804_c0_seq7, Alum67804_c0_seq6, Alum64904_c0_seq1, Alum64616_c0_seq8, Alum64616_c0_seq6, Alum64616_c0_seq5, Alum64616_c0_seq4, Alum64616_c0_seq3, Alum64616_c0_seq2, Alum64616_c0_seq1, Alum66021_c1_seq3, Alum66021_c1_seq2, Alum64616_c0_seq14, Alum64616_c0_seq13, Alum64616_c0_seq12, Alum64616_c0_seq11, Alum64616_c0_seq10, Alum64077_c0_seq2, Alum62124_c0_seq1, Alum67340_c0_s…	Alum59681_c0_seq1, Alum26671_c0_seq1, Alum69295_c0_seq1, Alum58651_c2_seq4, Alum58651_c2_seq3, Alum58651_c2_seq2, Alum58651_c2_seq1, Alum24642_c0_seq1, Alum58651_c9_seq2, Alum58083_c0_seq3
GO:0005801	cis-Golgi network	C	7.73375e-05	3.65198e-06	22	6	9956	18247	over	Alum65870_c1_seq7, Alum65870_c1_seq6, Alum65870_c1_seq5, Alum65870_c1_seq4, Alum65870_c1_seq3, Alum67477_c1_seq12, Alum67477_c1_seq7, Alum67477_c1_seq6, Alum67477_c1_seq5, Alum67477_c1_seq4, Alum67477_c1_seq1, Alum64063_c1_seq7, Alum64063_c1_seq6, Alum64063_c1_seq5, Alum64063_c1_seq4, Alum64063_c1_seq3, Alum64063_c1_seq2, Alum64063_c1_seq1, Alum56881_c0_seq1, Alum65026_c0_seq2, Alum67478_c0_seq1,…	Alum62894_c0_seq2, Alum62894_c0_seq1, Alum65026_c0_seq1, Alum65880_c1_seq4, Alum65880_c1_seq1, Alum39415_c0_seq1
GO:0060308	GTP cyclohydrolase I regulator activity	F	7.78382e-05	3.78398e-06	12	0	9966	18253	over	Alum67405_c0_seq16, Alum67405_c0_seq15, Alum67405_c0_seq14, Alum67405_c0_seq13, Alum67405_c0_seq12, Alum67405_c0_seq11, Alum67405_c0_seq10, Alum67405_c0_seq9, Alum67405_c0_seq8, Alum67405_c0_seq6, Alum67405_c0_seq5, Alum67405_c0_seq4
GO:0000811	GINS Alumlex	C	7.78382e-05	3.78398e-06	12	0	9966	18253	over	Alum64689_c0_seq20, Alum64689_c0_seq17, Alum64689_c0_seq16, Alum64689_c0_seq15, Alum64689_c0_seq13, Alum64689_c0_seq11, Alum64689_c0_seq6, Alum64689_c0_seq5, Alum64689_c0_seq4, Alum64689_c0_seq3, Alum64689_c0_seq1, Alum57272_c0_seq1
GO:0005302	L-tyrosine transmembrane transporter activity	F	7.78382e-05	3.78398e-06	12	0	9966	18253	over	Alum65195_c0_seq11, Alum65195_c0_seq10, Alum65195_c0_seq9, Alum65195_c0_seq7, Alum65195_c0_seq6, Alum65195_c0_seq5, Alum65195_c0_seq4, Alum65195_c0_seq3, Alum65195_c0_seq2, Alum65195_c0_seq1, Alum65387_c1_seq3, Alum65387_c1_seq1
GO:0048261	negative regulation of receptor-mediated endocytosis	P	7.78382e-05	3.78398e-06	12	0	9966	18253	over	Alum50907_c0_seq5, Alum50907_c0_seq3, Alum50907_c0_seq2, Alum50907_c0_seq1, Alum66938_c2_seq8, Alum66938_c2_seq7, Alum66938_c2_seq6, Alum66938_c2_seq5, Alum66938_c2_seq4, Alum66938_c2_seq3, Alum66938_c2_seq2, Alum66938_c2_seq1
GO:0003934	GTP cyclohydrolase I activity	F	7.78382e-05	3.78398e-06	12	0	9966	18253	over	Alum67405_c0_seq16, Alum67405_c0_seq15, Alum67405_c0_seq14, Alum67405_c0_seq13, Alum67405_c0_seq12, Alum67405_c0_seq11, Alum67405_c0_seq10, Alum67405_c0_seq9, Alum67405_c0_seq8, Alum67405_c0_seq6, Alum67405_c0_seq5, Alum67405_c0_seq4
GO:0015828	tyrosine transport	P	7.78382e-05	3.78398e-06	12	0	9966	18253	over	Alum65195_c0_seq11, Alum65195_c0_seq10, Alum65195_c0_seq9, Alum65195_c0_seq7, Alum65195_c0_seq6, Alum65195_c0_seq5, Alum65195_c0_seq4, Alum65195_c0_seq3, Alum65195_c0_seq2, Alum65195_c0_seq1, Alum65387_c1_seq3, Alum65387_c1_seq1
GO:0046654	tetrahydrofolate biosynthetic process	P	7.78382e-05	3.78398e-06	12	0	9966	18253	over	Alum67405_c0_seq16, Alum67405_c0_seq15, Alum67405_c0_seq14, Alum67405_c0_seq13, Alum67405_c0_seq12, Alum67405_c0_seq11, Alum67405_c0_seq10, Alum67405_c0_seq9, Alum67405_c0_seq8, Alum67405_c0_seq6, Alum67405_c0_seq5, Alum67405_c0_seq4
GO:0030018	Z disc	C	8.25649e-05	4.03144e-06	144	156	9834	18097	over	Alum67890_c0_seq1, Alum67898_c0_seq23, Alum67898_c0_seq22, Alum67898_c0_seq21, Alum67898_c0_seq20, Alum67898_c0_seq19, Alum67898_c0_seq18, Alum67898_c0_seq17, Alum67898_c0_seq16, Alum67898_c0_seq15, Alum67898_c0_seq14, Alum67898_c0_seq13, Alum67898_c0_seq12, Alum67898_c0_seq11, Alum67898_c0_seq10, Alum58161_c0_seq3, Alum58161_c0_seq2, Alum58161_c0_seq1, Alum64234_c0_seq4, Alum64234_c0_seq2, Alum6…	Alum64397_c2_seq18, Alum64397_c2_seq15, Alum62447_c0_seq2, Alum62447_c0_seq1, Alum22992_c0_seq1, Alum53753_c0_seq1, Alum64279_c0_seq3, Alum64234_c0_seq3, Alum64234_c0_seq1, Alum56222_c0_seq1, Alum64397_c2_seq9, Alum64397_c2_seq6, Alum64397_c2_seq3, Alum64397_c2_seq1, Alum64598_c0_seq1, Alum67568_c1_seq11, Alum64598_c1_seq8, Alum64598_c1_seq7, Alum64598_c1_seq3, Alum61776_c0_seq5, Alum61776_c0_seq…
GO:0045159	myosin II binding	F	8.3659e-05	4.09382e-06	60	45	9918	18208	over	Alum63805_c0_seq3, Alum63805_c0_seq1, Alum62212_c0_seq1, Alum60956_c0_seq1, Alum67145_c0_seq2, Alum67145_c0_seq1, Alum64415_c0_seq1, Alum66428_c0_seq8, Alum66428_c0_seq6, Alum66428_c0_seq4, Alum66428_c0_seq3, Alum66428_c0_seq2, Alum66428_c0_seq1, Alum61644_c0_seq8, Alum61644_c0_seq7, Alum65953_c0_seq1, Alum65159_c1_seq2, Alum65159_c1_seq1, Alum67343_c0_seq3, Alum63540_c0_seq2, Alum66965_c0_seq1, …	Alum38833_c1_seq1, Alum55071_c0_seq2, Alum67747_c0_seq21, Alum75601_c0_seq1, Alum62866_c0_seq2, Alum64683_c0_seq18, Alum64683_c0_seq17, Alum61649_c2_seq3, Alum61649_c2_seq2, Alum62240_c0_seq16, Alum62240_c0_seq15, Alum62240_c0_seq12, Alum62240_c0_seq11, Alum62240_c0_seq10, Alum64251_c0_seq5, Alum64251_c0_seq4, Alum64251_c0_seq3, Alum64251_c0_seq2, Alum64251_c0_seq1, Alum57457_c0_seq1, Alum67343_c…
GO:0045502	dynein binding	F	8.79426e-05	4.32227e-06	44	27	9934	18226	over	Alum63805_c0_seq3, Alum63805_c0_seq1, Alum62212_c0_seq1, Alum61492_c0_seq1, Alum64033_c0_seq6, Alum64033_c0_seq4, Alum64033_c0_seq3, Alum64033_c0_seq2, Alum64033_c0_seq1, Alum60956_c0_seq1, Alum64415_c0_seq1, Alum67279_c0_seq7, Alum67279_c0_seq5, Alum67279_c0_seq4, Alum67279_c0_seq3, Alum67279_c0_seq1, Alum61644_c0_seq8, Alum61644_c0_seq7, Alum65159_c1_seq2, Alum65159_c1_seq1, Alum61250_c0_seq3, …	Alum75601_c0_seq1, Alum65710_c1_seq3, Alum65710_c1_seq1, Alum64683_c0_seq18, Alum64683_c0_seq17, Alum62240_c0_seq16, Alum62240_c0_seq15, Alum62240_c0_seq12, Alum62240_c0_seq11, Alum62240_c0_seq10, Alum22914_c0_seq1, Alum52839_c0_seq3, Alum52839_c0_seq2, Alum62240_c0_seq8, Alum62240_c0_seq7, Alum62240_c0_seq6, Alum62240_c0_seq5, Alum62240_c0_seq3, Alum62240_c0_seq1, Alum24005_c0_seq1, Alum54197_c0…
GO:0030589	pseudocleavage involved in syncytial blastoderm formation	P	9.34609e-05	4.65353e-06	42	25	9936	18228	over	Alum33818_c0_seq2, Alum67721_c0_seq9, Alum67721_c0_seq7, Alum67721_c0_seq5, Alum67721_c0_seq4, Alum67721_c0_seq3, Alum59618_c0_seq4, Alum59618_c0_seq3, Alum59618_c0_seq2, Alum59618_c0_seq1, Alum62000_c3_seq19, Alum62000_c3_seq12, Alum71081_c0_seq1, Alum62225_c0_seq1, Alum65073_c0_seq3, Alum65073_c0_seq2, Alum58866_c0_seq1, Alum66603_c0_seq1, Alum63861_c0_seq3, Alum63861_c0_seq2, Alum63861_c0_seq1…	Alum67777_c0_seq2, Alum67777_c0_seq1, Alum24744_c0_seq1, Alum49802_c0_seq1, Alum65584_c0_seq9, Alum65584_c0_seq8, Alum65584_c0_seq6, Alum65584_c0_seq5, Alum65584_c0_seq4, Alum65584_c0_seq3, Alum65584_c0_seq2, Alum65584_c0_seq12, Alum25157_c0_seq1, Alum49701_c0_seq6, Alum49701_c0_seq5, Alum49701_c0_seq4, Alum49701_c0_seq3, Alum49701_c0_seq2, Alum49701_c0_seq1, Alum48669_c0_seq1, Alum68863_c0_seq1,…
GO:0016201	synaptic target inhibition	P	9.39023e-05	4.7429e-06	31	14	9947	18239	over	Alum65523_c0_seq1, Alum63367_c0_seq1, Alum63249_c0_seq1, Alum56420_c0_seq3, Alum56420_c0_seq2, Alum56420_c0_seq1, Alum66179_c0_seq12, Alum62759_c3_seq2, Alum62759_c3_seq1, Alum62291_c0_seq2, Alum47218_c0_seq1, Alum63694_c3_seq1, Alum66179_c0_seq1, Alum65789_c1_seq11, Alum63538_c0_seq1, Alum58095_c0_seq1, Alum63682_c0_seq1, Alum65104_c0_seq1, Alum67559_c0_seq6, Alum67559_c0_seq5, Alum67559_c0_seq2…	Alum59260_c0_seq3, Alum21370_c0_seq1, Alum43435_c1_seq1, Alum62972_c0_seq2, Alum62972_c0_seq1, Alum44235_c2_seq1, Alum57043_c0_seq1, Alum61330_c0_seq1, Alum51187_c0_seq1, Alum66461_c1_seq6, Alum66461_c1_seq5, Alum66461_c1_seq4, Alum66461_c1_seq3, Alum66461_c1_seq1
GO:0007313	maternal specification of dorsal/ventral axis, oocyte, soma encoded	P	9.39023e-05	4.74589e-06	14	1	9964	18252	over	Alum66607_c0_seq5, Alum66607_c0_seq4, Alum66607_c0_seq2, Alum66607_c0_seq1, Alum58161_c0_seq3, Alum58161_c0_seq2, Alum58161_c0_seq1, Alum60680_c0_seq3, Alum63498_c0_seq2, Alum63498_c0_seq1, Alum65650_c0_seq7, Alum65650_c0_seq5, Alum65650_c0_seq3, Alum67869_c0_seq1	Alum48807_c0_seq3
GO:0005964	phosphorylase kinase Alumlex	C	9.39023e-05	4.74589e-06	14	1	9964	18252	over	Alum63232_c5_seq1, Alum63232_c2_seq8, Alum63232_c2_seq4, Alum63232_c2_seq2, Alum66993_c0_seq6, Alum66993_c0_seq5, Alum66993_c0_seq4, Alum66993_c0_seq3, Alum66993_c0_seq2, Alum66993_c0_seq1, Alum65510_c0_seq4, Alum65510_c0_seq3, Alum65510_c0_seq2, Alum65510_c0_seq1	Alum48748_c0_seq1
GO:0004806	triglyceride lipase activity	F	9.39023e-05	4.74589e-06	14	1	9964	18252	over	Alum64607_c0_seq4, Alum64607_c0_seq3, Alum64607_c0_seq2, Alum64607_c0_seq1, Alum45421_c0_seq2, Alum45421_c0_seq1, Alum68062_c0_seq1, Alum53173_c0_seq1, Alum61243_c1_seq1, Alum60419_c0_seq1, Alum65548_c0_seq1, Alum60322_c0_seq3, Alum60322_c0_seq2, Alum64007_c0_seq1	Alum68955_c0_seq1
GO:0009253	peptidoglycan catabolic process	P	9.39023e-05	4.74589e-06	14	1	9964	18252	over	Alum64967_c0_seq10, Alum60210_c0_seq2, Alum64967_c0_seq8, Alum64967_c0_seq6, Alum64967_c0_seq5, Alum64967_c0_seq3, Alum64967_c0_seq2, Alum67103_c0_seq19, Alum67103_c0_seq18, Alum67103_c0_seq15, Alum67103_c0_seq14, Alum67103_c0_seq13, Alum67103_c0_seq8, Alum67103_c0_seq2	Alum44578_c0_seq1
GO:0008745	N-acetylmuramoyl-L-alanine amidase activity	F	9.39023e-05	4.74589e-06	14	1	9964	18252	over	Alum64967_c0_seq10, Alum60210_c0_seq2, Alum64967_c0_seq8, Alum64967_c0_seq6, Alum64967_c0_seq5, Alum64967_c0_seq3, Alum64967_c0_seq2, Alum67103_c0_seq19, Alum67103_c0_seq18, Alum67103_c0_seq15, Alum67103_c0_seq14, Alum67103_c0_seq13, Alum67103_c0_seq8, Alum67103_c0_seq2	Alum44578_c0_seq1
GO:0043095	regulation of GTP cyclohydrolase I activity	P	9.39023e-05	4.74589e-06	14	1	9964	18252	over	Alum67405_c0_seq16, Alum67405_c0_seq15, Alum67405_c0_seq14, Alum67405_c0_seq13, Alum67405_c0_seq12, Alum67405_c0_seq11, Alum67405_c0_seq10, Alum61914_c0_seq4, Alum61914_c0_seq1, Alum67405_c0_seq9, Alum67405_c0_seq8, Alum67405_c0_seq6, Alum67405_c0_seq5, Alum67405_c0_seq4	Alum54098_c0_seq1
GO:0035046	pronuclear migration	P	0.000102434	5.19901e-06	37	20	9941	18233	over	Alum67686_c0_seq16, Alum67686_c0_seq15, Alum67686_c0_seq14, Alum67686_c0_seq13, Alum67686_c0_seq12, Alum67686_c0_seq11, Alum67686_c0_seq10, Alum46278_c0_seq2, Alum46278_c0_seq1, Alum61906_c0_seq1, Alum64695_c0_seq1, Alum63449_c0_seq5, Alum63449_c0_seq1, Alum56007_c0_seq2, Alum67686_c0_seq9, Alum67686_c0_seq8, Alum67686_c0_seq7, Alum67686_c0_seq6, Alum67686_c0_seq5, Alum67686_c0_seq4, Alum67686_c0…	Alum48730_c0_seq5, Alum48730_c0_seq4, Alum48730_c0_seq3, Alum48730_c0_seq2, Alum48730_c0_seq1, Alum25219_c0_seq1, Alum26628_c0_seq1, Alum56934_c0_seq1, Alum45073_c0_seq1, Alum58208_c0_seq1, Alum54235_c0_seq2, Alum50926_c0_seq1, Alum54235_c1_seq2, Alum54235_c1_seq1, Alum53486_c0_seq1, Alum67686_c0_seq2, Alum53486_c1_seq1, Alum67197_c0_seq1, Alum49832_c0_seq1, Alum42062_c0_seq1
GO:0005828	kinetochore microtubule	C	0.000104088	5.30526e-06	75	64	9903	18189	over	Alum63805_c0_seq3, Alum63805_c0_seq1, Alum62212_c0_seq1, Alum65697_c0_seq1, Alum61492_c0_seq1, Alum60956_c0_seq1, Alum64415_c0_seq1, Alum66428_c0_seq8, Alum66428_c0_seq6, Alum66428_c0_seq4, Alum66428_c0_seq3, Alum66428_c0_seq2, Alum66428_c0_seq1, Alum66581_c0_seq5, Alum66581_c0_seq4, Alum66581_c0_seq2, Alum60390_c0_seq1, Alum67279_c0_seq7, Alum67279_c0_seq5, Alum67279_c0_seq4, Alum67279_c0_seq3, …	Alum48730_c0_seq5, Alum48730_c0_seq4, Alum48730_c0_seq3, Alum48730_c0_seq2, Alum48730_c0_seq1, Alum38833_c1_seq1, Alum49711_c0_seq1, Alum55071_c0_seq2, Alum67747_c0_seq21, Alum75601_c0_seq1, Alum65710_c1_seq3, Alum65710_c1_seq1, Alum64683_c0_seq18, Alum64683_c0_seq17, Alum61649_c2_seq3, Alum61649_c2_seq2, Alum62240_c0_seq16, Alum62240_c0_seq15, Alum62240_c0_seq12, Alum62240_c0_seq11, Alum62240_c0…
GO:0042600	chorion	C	0.000148145	7.83411e-06	57	43	9921	18210	over	Alum60106_c0_seq1, Alum64892_c0_seq2, Alum64892_c0_seq1, Alum60724_c0_seq1, Alum63244_c0_seq1, Alum65123_c1_seq1, Alum65565_c1_seq7, Alum64035_c0_seq2, Alum64303_c0_seq5, Alum62171_c0_seq1, Alum56229_c0_seq1, Alum65843_c0_seq38, Alum65843_c0_seq37, Alum65843_c0_seq36, Alum65843_c0_seq35, Alum65843_c0_seq33, Alum65843_c0_seq32, Alum65843_c0_seq31, Alum65843_c0_seq30, Alum65843_c0_seq29, Alum65843_…	Alum58255_c0_seq1, Alum53416_c0_seq2, Alum53416_c0_seq1, Alum55576_c0_seq3, Alum67085_c0_seq11, Alum38228_c0_seq2, Alum38228_c0_seq1, Alum72475_c0_seq1, Alum39900_c0_seq1, Alum52509_c0_seq1, Alum53623_c0_seq9, Alum53623_c0_seq8, Alum53623_c0_seq7, Alum53623_c0_seq6, Alum53623_c0_seq5, Alum53623_c0_seq4, Alum53623_c0_seq3, Alum53623_c0_seq2, Alum53623_c0_seq1, Alum35211_c0_seq1, Alum65728_c0_seq4,…
GO:0005525	GTP binding	F	0.000148145	7.83635e-06	171	198	9807	18055	over	Alum58836_c0_seq2, Alum58836_c0_seq1, Alum33818_c0_seq2, Alum63727_c0_seq1, Alum64449_c3_seq1, Alum65853_c0_seq3, Alum65853_c0_seq1, Alum55266_c0_seq1, Alum59926_c0_seq1, Alum46278_c0_seq2, Alum62525_c0_seq1, Alum61941_c0_seq3, Alum61941_c0_seq2, Alum61941_c0_seq1, Alum63604_c0_seq11, Alum61843_c0_seq1, Alum66483_c0_seq9, Alum66483_c0_seq5, Alum66483_c0_seq1, Alum57444_c0_seq1, Alum67165_c1_seq2,…	Alum48117_c0_seq1, Alum45699_c0_seq4, Alum45699_c0_seq3, Alum45699_c0_seq2, Alum45699_c0_seq1, Alum52933_c0_seq1, Alum22569_c1_seq1, Alum65621_c0_seq8, Alum65621_c0_seq7, Alum65621_c0_seq6, Alum65621_c0_seq4, Alum65621_c0_seq3, Alum65621_c0_seq2, Alum65621_c0_seq1, Alum64671_c0_seq2, Alum65853_c0_seq4, Alum25821_c1_seq2, Alum25821_c1_seq1, Alum61926_c0_seq1, Alum54200_c0_seq1, Alum25219_c0_seq1, …
GO:0004869	cysteine-type endopeptidase inhibitor activity	F	0.00014883	7.88851e-06	27	11	9951	18242	over	Alum60181_c0_seq6, Alum60181_c0_seq5, Alum60181_c0_seq4, Alum60181_c0_seq3, Alum60181_c0_seq2, Alum60181_c0_seq1, Alum64950_c0_seq5, Alum64950_c0_seq4, Alum64950_c0_seq3, Alum64950_c0_seq1, Alum54716_c0_seq1, Alum60326_c0_seq1, Alum62515_c0_seq6, Alum62515_c0_seq5, Alum62515_c0_seq2, Alum62515_c0_seq1, Alum62432_c0_seq3, Alum62432_c0_seq2, Alum62432_c0_seq1, Alum61358_c0_seq3, Alum61358_c0_seq1, …	Alum57683_c1_seq13, Alum68993_c0_seq1, Alum59132_c0_seq1, Alum62649_c1_seq4, Alum62649_c1_seq3, Alum62649_c1_seq1, Alum45840_c0_seq2, Alum45840_c0_seq1, Alum63935_c0_seq2, Alum57683_c1_seq5, Alum60382_c0_seq1
GO:0006081	cellular aldehyde metabolic process	P	0.000150957	8.01741e-06	42	26	9936	18227	over	Alum58485_c0_seq1, Alum62179_c0_seq1, Alum56655_c0_seq1, Alum57171_c0_seq1, Alum64981_c0_seq2, Alum60422_c0_seq5, Alum66793_c0_seq2, Alum66793_c0_seq1, Alum64515_c0_seq2, Alum63000_c0_seq1, Alum63159_c0_seq3, Alum63159_c0_seq2, Alum63159_c0_seq1, Alum60234_c0_seq3, Alum60234_c0_seq2, Alum60234_c0_seq1, Alum63640_c0_seq1, Alum39685_c0_seq3, Alum66374_c0_seq11, Alum59447_c0_seq1, Alum41801_c0_seq1,…	Alum68068_c0_seq1, Alum47812_c0_seq5, Alum47812_c0_seq4, Alum47812_c0_seq3, Alum47812_c0_seq2, Alum47812_c0_seq1, Alum64515_c0_seq1, Alum43531_c0_seq1, Alum46134_c0_seq3, Alum46134_c0_seq2, Alum46134_c0_seq1, Alum52021_c0_seq1, Alum75502_c0_seq1, Alum49766_c0_seq1, Alum22304_c0_seq1, Alum41208_c0_seq1, Alum44777_c0_seq1, Alum44679_c0_seq1, Alum63696_c0_seq1, Alum63038_c0_seq2, Alum23440_c0_seq1, …
GO:0005086	ARF guanyl-nucleotide exchange factor activity	F	0.000158774	8.4836e-06	28	12	9950	18241	over	Alum65870_c1_seq7, Alum65870_c1_seq6, Alum65870_c1_seq5, Alum65870_c1_seq4, Alum65870_c1_seq3, Alum65870_c1_seq1, Alum64063_c1_seq7, Alum64063_c1_seq6, Alum64063_c1_seq5, Alum64063_c1_seq4, Alum64063_c1_seq3, Alum64063_c1_seq2, Alum64063_c1_seq1, Alum65684_c0_seq9, Alum65684_c0_seq8, Alum65684_c0_seq7, Alum65684_c0_seq6, Alum65684_c0_seq4, Alum65684_c0_seq3, Alum65684_c0_seq2, Alum65684_c0_seq1, …	Alum49972_c1_seq2, Alum49972_c1_seq1, Alum58194_c2_seq20, Alum58194_c2_seq18, Alum58194_c2_seq17, Alum63439_c0_seq2, Alum63439_c0_seq1, Alum58194_c2_seq2, Alum62894_c0_seq2, Alum62894_c0_seq1, Alum65880_c1_seq4, Alum65880_c1_seq1
GO:0022625	cytosolic large ribosomal subunit	C	0.000165863	8.96894e-06	29	13	9949	18240	over	Alum61817_c3_seq1, Alum65266_c0_seq2, Alum65266_c0_seq1, Alum53008_c0_seq1, Alum52909_c0_seq1, Alum66577_c1_seq3, Alum66577_c1_seq1, Alum56630_c0_seq1, Alum48520_c0_seq1, Alum54298_c0_seq1, Alum51121_c0_seq1, Alum64782_c0_seq2, Alum64782_c0_seq1, Alum59150_c1_seq1, Alum61347_c0_seq1, Alum60469_c0_seq1, Alum53100_c0_seq1, Alum64668_c0_seq1, Alum54804_c0_seq1, Alum59757_c0_seq1, Alum58968_c0_seq2, …	Alum41491_c0_seq1, Alum52848_c1_seq2, Alum52848_c1_seq1, Alum60035_c0_seq5, Alum60035_c0_seq4, Alum60035_c0_seq2, Alum40764_c0_seq3, Alum40764_c0_seq2, Alum40764_c0_seq1, Alum22950_c0_seq1, Alum18438_c0_seq1, Alum68046_c0_seq1, Alum73319_c0_seq1
GO:0030512	negative regulation of transforming growth factor beta receptor signaling pathway	P	0.000177122	9.61569e-06	31	15	9947	18238	over	Alum66607_c0_seq5, Alum66607_c0_seq4, Alum66607_c0_seq2, Alum66607_c0_seq1, Alum61782_c0_seq2, Alum61782_c0_seq1, Alum62765_c0_seq4, Alum62765_c0_seq3, Alum62765_c0_seq2, Alum62765_c0_seq1, Alum66117_c4_seq12, Alum66117_c4_seq9, Alum66117_c4_seq6, Alum66117_c4_seq2, Alum66117_c4_seq1, Alum64657_c1_seq8, Alum64657_c1_seq2, Alum61335_c0_seq1, Alum66257_c4_seq15, Alum66257_c4_seq12, Alum66257_c4_seq…	Alum38143_c0_seq1, Alum55806_c0_seq2, Alum55806_c0_seq1, Alum29246_c0_seq1, Alum66117_c4_seq11, Alum66117_c4_seq10, Alum66117_c4_seq4, Alum66117_c4_seq3, Alum62135_c0_seq2, Alum62135_c0_seq1, Alum62135_c1_seq1, Alum56497_c0_seq1, Alum67103_c0_seq9, Alum67103_c0_seq4, Alum56497_c1_seq1
GO:0005730	nucleolus	C	0.000179351	9.75592e-06	144	160	9834	18093	over	Alum63727_c0_seq1, Alum67953_c0_seq1, Alum62355_c0_seq1, Alum61477_c0_seq1, Alum61102_c0_seq2, Alum66035_c0_seq16, Alum66035_c0_seq13, Alum65313_c0_seq1, Alum56604_c0_seq4, Alum65085_c0_seq1, Alum63244_c0_seq1, Alum59899_c0_seq1, Alum62890_c0_seq1, Alum62913_c0_seq1, Alum64760_c0_seq1, Alum60710_c0_seq1, Alum66262_c0_seq1, Alum58482_c0_seq1, Alum60746_c0_seq1, Alum57044_c1_seq1, Alum61129_c0_seq1…	Alum26822_c0_seq1, Alum51046_c0_seq5, Alum51046_c0_seq4, Alum51046_c0_seq3, Alum51046_c0_seq2, Alum66158_c0_seq8, Alum66158_c0_seq6, Alum66158_c0_seq5, Alum66158_c0_seq2, Alum55781_c0_seq2, Alum45717_c0_seq1, Alum63439_c0_seq1, Alum59686_c1_seq13, Alum59686_c1_seq11, Alum47383_c0_seq1, Alum66035_c0_seq10, Alum68568_c0_seq1, Alum56298_c0_seq1, Alum59354_c0_seq2, Alum52558_c0_seq1, Alum39146_c0_seq…
GO:0006964	positive regulation of biosynthetic process of antibacterial peptides active against Gram-negative bacteria	P	0.00018036	9.86874e-06	33	17	9945	18236	over	Alum64967_c0_seq10, Alum66452_c0_seq1, Alum62208_c0_seq3, Alum62208_c0_seq2, Alum63224_c0_seq7, Alum63224_c0_seq5, Alum65640_c0_seq5, Alum65640_c0_seq2, Alum65640_c0_seq1, Alum58542_c0_seq1, Alum60470_c0_seq1, Alum64209_c0_seq4, Alum64209_c0_seq3, Alum64209_c0_seq2, Alum64209_c0_seq1, Alum65550_c0_seq1, Alum62695_c0_seq2, Alum66741_c4_seq4, Alum66741_c4_seq2, Alum64967_c0_seq8, Alum64967_c0_seq7,…	Alum63224_c0_seq9, Alum63224_c0_seq8, Alum63224_c0_seq4, Alum63224_c0_seq2, Alum63224_c0_seq1, Alum56503_c0_seq2, Alum56503_c0_seq1, Alum57683_c1_seq13, Alum53846_c0_seq2, Alum44578_c0_seq1, Alum57683_c1_seq5, Alum63224_c0_seq12, Alum63224_c0_seq11, Alum63224_c0_seq10, Alum60382_c0_seq1, Alum52065_c3_seq2, Alum52065_c3_seq1
GO:0061467	basolateral protein localization	P	0.000182882	1.00536e-05	22	7	9956	18246	over	Alum64466_c0_seq4, Alum64466_c0_seq3, Alum64466_c0_seq2, Alum62037_c3_seq11, Alum62037_c3_seq10, Alum62300_c0_seq9, Alum62300_c0_seq3, Alum62300_c0_seq2, Alum62300_c0_seq1, Alum62037_c0_seq1, Alum66933_c0_seq1, Alum62037_c3_seq9, Alum62037_c3_seq8, Alum62037_c3_seq7, Alum62037_c3_seq5, Alum62037_c3_seq2, Alum62037_c3_seq1, Alum55579_c0_seq1, Alum56231_c0_seq3, Alum56231_c0_seq2, Alum56231_c0_seq1…	Alum57913_c0_seq1, Alum53418_c0_seq1, Alum68536_c0_seq1, Alum57814_c0_seq2, Alum57814_c0_seq1, Alum68265_c0_seq1, Alum53702_c0_seq1
GO:0007352	zygotic specification of dorsal/ventral axis	P	0.000192785	1.07137e-05	11	0	9967	18253	over	Alum58161_c0_seq3, Alum58161_c0_seq2, Alum58161_c0_seq1, Alum63183_c0_seq6, Alum63183_c0_seq1, Alum52963_c0_seq3, Alum52963_c0_seq2, Alum58515_c0_seq2, Alum65650_c0_seq7, Alum65650_c0_seq5, Alum65650_c0_seq3
GO:0070888	E-box binding	F	0.000192785	1.07137e-05	11	0	9967	18253	over	Alum62301_c0_seq1, Alum56063_c0_seq2, Alum56063_c0_seq1, Alum63076_c0_seq3, Alum63076_c0_seq2, Alum64400_c0_seq8, Alum58955_c3_seq6, Alum58955_c3_seq5, Alum58955_c3_seq2, Alum58955_c3_seq1, Alum63077_c0_seq1
GO:0004733	pyridoxamine-phosphate oxidase activity	F	0.000192785	1.07137e-05	11	0	9967	18253	over	Alum67158_c0_seq3, Alum67158_c0_seq2, Alum67158_c0_seq26, Alum67158_c0_seq25, Alum67158_c0_seq22, Alum67158_c0_seq21, Alum67158_c0_seq20, Alum67158_c0_seq18, Alum67158_c0_seq13, Alum67158_c0_seq11, Alum67158_c0_seq10
GO:0004597	peptide-aspartate beta-dioxygenase activity	F	0.000192785	1.07137e-05	11	0	9967	18253	over	Alum66588_c0_seq9, Alum66588_c0_seq8, Alum66588_c0_seq7, Alum66588_c0_seq5, Alum66588_c0_seq4, Alum66588_c0_seq3, Alum66588_c0_seq16, Alum66588_c0_seq15, Alum66588_c0_seq12, Alum66588_c0_seq11, Alum66588_c0_seq10
GO:0008607	phosphorylase kinase regulator activity	F	0.000224961	1.25741e-05	13	1	9965	18252	over	Alum63355_c0_seq1, Alum62602_c0_seq2, Alum62602_c0_seq1, Alum66993_c0_seq6, Alum66993_c0_seq5, Alum66993_c0_seq4, Alum66993_c0_seq3, Alum66993_c0_seq2, Alum66993_c0_seq1, Alum65510_c0_seq4, Alum65510_c0_seq3, Alum65510_c0_seq2, Alum65510_c0_seq1	Alum68971_c0_seq1
GO:0072686	mitotic spindle	C	0.000231207	1.2948e-05	109	112	9869	18141	over	Alum58126_c0_seq2, Alum58126_c0_seq1, Alum63675_c0_seq1, Alum64734_c1_seq3, Alum64734_c1_seq2, Alum64280_c0_seq2, Alum64280_c0_seq1, Alum67690_c2_seq12, Alum64009_c0_seq1, Alum57495_c1_seq2, Alum59658_c1_seq1, Alum59510_c0_seq2, Alum61711_c1_seq1, Alum62279_c0_seq2, Alum62279_c0_seq1, Alum53438_c0_seq1, Alum64943_c1_seq2, Alum57629_c0_seq2, Alum57629_c0_seq1, Alum65743_c0_seq2, Alum62379_c0_seq1,…	Alum4264_c0_seq1, Alum60784_c1_seq3, Alum60784_c1_seq1, Alum48730_c0_seq5, Alum48730_c0_seq4, Alum48730_c0_seq3, Alum48730_c0_seq2, Alum48730_c0_seq1, Alum49711_c0_seq1, Alum73758_c0_seq1, Alum55310_c0_seq1, Alum27222_c0_seq1, Alum39939_c1_seq1, Alum67053_c0_seq4, Alum65769_c0_seq56, Alum65769_c0_seq49, Alum65769_c0_seq48, Alum65769_c0_seq46, Alum65769_c0_seq45, Alum65769_c0_seq41, Alum65769_c0_s…
GO:0004864	protein phosphatase inhibitor activity	F	0.000254621	1.43683e-05	19	5	9959	18248	over	Alum57093_c0_seq4, Alum57093_c0_seq3, Alum57549_c0_seq4, Alum57549_c0_seq1, Alum64403_c0_seq8, Alum64403_c0_seq4, Alum64403_c0_seq2, Alum64403_c0_seq1, Alum61082_c0_seq2, Alum67311_c4_seq5, Alum64403_c0_seq18, Alum64403_c0_seq15, Alum64403_c0_seq14, Alum64403_c0_seq12, Alum64403_c0_seq11, Alum66745_c0_seq7, Alum66745_c0_seq1, Alum66745_c0_seq11, Alum66745_c0_seq10	Alum61082_c0_seq1, Alum67311_c4_seq9, Alum67311_c4_seq8, Alum67311_c4_seq1, Alum26094_c0_seq1
GO:0051668	localization within membrane	P	0.000262349	1.48887e-05	59	47	9919	18206	over	Alum63805_c0_seq3, Alum63805_c0_seq1, Alum62212_c0_seq1, Alum64280_c0_seq2, Alum64280_c0_seq1, Alum60956_c0_seq1, Alum67145_c0_seq2, Alum67145_c0_seq1, Alum64415_c0_seq1, Alum66428_c0_seq8, Alum66428_c0_seq6, Alum66428_c0_seq4, Alum66428_c0_seq3, Alum66428_c0_seq2, Alum66428_c0_seq1, Alum61644_c0_seq8, Alum61644_c0_seq7, Alum66189_c5_seq6, Alum65159_c1_seq2, Alum65159_c1_seq1, Alum67343_c0_seq3, …	Alum60784_c1_seq3, Alum60784_c1_seq1, Alum38833_c1_seq1, Alum55071_c0_seq2, Alum67747_c0_seq21, Alum75601_c0_seq1, Alum55310_c0_seq1, Alum64683_c0_seq18, Alum64683_c0_seq17, Alum61649_c2_seq3, Alum61649_c2_seq2, Alum62240_c0_seq16, Alum62240_c0_seq15, Alum62240_c0_seq12, Alum62240_c0_seq11, Alum62240_c0_seq10, Alum23533_c0_seq1, Alum64251_c0_seq5, Alum64251_c0_seq4, Alum64251_c0_seq3, Alum64251_c…
GO:0033962	cytoplasmic mRNA processing body assembly	P	0.000281671	1.61662e-05	38	23	9940	18230	over	Alum67212_c1_seq1, Alum65315_c0_seq2, Alum65315_c0_seq1, Alum63699_c0_seq1, Alum57629_c0_seq2, Alum57629_c0_seq1, Alum64130_c0_seq1, Alum58265_c0_seq1, Alum62695_c0_seq2, Alum66237_c0_seq6, Alum66237_c0_seq4, Alum50499_c0_seq1, Alum62172_c0_seq2, Alum62172_c0_seq1, Alum61455_c0_seq1, Alum67206_c0_seq37, Alum67206_c0_seq36, Alum67206_c0_seq35, Alum67206_c0_seq32, Alum67206_c0_seq30, Alum67206_c0_s…	Alum53770_c0_seq1, Alum49057_c0_seq1, Alum66816_c0_seq64, Alum66816_c0_seq7, Alum72372_c0_seq1, Alum44709_c0_seq2, Alum44709_c0_seq1, Alum45555_c0_seq1, Alum25517_c0_seq1, Alum60584_c0_seq2, Alum60584_c0_seq1, Alum45798_c0_seq1, Alum54453_c1_seq1, Alum57487_c2_seq3, Alum57487_c2_seq2, Alum50166_c0_seq2, Alum50166_c0_seq1, Alum49714_c0_seq1, Alum52065_c3_seq2, Alum52065_c3_seq1, Alum60528_c0_seq3,…
GO:0005524	ATP binding	F	0.000293706	1.68883e-05	635	942	9343	17311	over	Alum58919_c0_seq4, Alum65121_c0_seq1, Alum67309_c1_seq4, Alum67309_c1_seq1, Alum62741_c0_seq8, Alum62741_c0_seq7, Alum62741_c0_seq6, Alum62741_c0_seq4, Alum62741_c0_seq3, Alum62741_c0_seq1, Alum60106_c0_seq1, Alum65523_c0_seq2, Alum65523_c0_seq1, Alum65074_c0_seq2, Alum62679_c0_seq1, Alum58426_c0_seq17, Alum58426_c0_seq15, Alum66173_c0_seq2, Alum64892_c0_seq2, Alum64892_c0_seq1, Alum67686_c0_seq1…	Alum58919_c0_seq3, Alum58919_c0_seq2, Alum58919_c0_seq1, Alum63118_c3_seq4, Alum63118_c3_seq3, Alum63118_c3_seq2, Alum63118_c3_seq1, Alum39819_c0_seq1, Alum56689_c0_seq2, Alum56689_c0_seq1, Alum67556_c1_seq9, Alum67556_c1_seq7, Alum67556_c1_seq5, Alum67556_c1_seq4, Alum67556_c1_seq1, Alum48730_c0_seq5, Alum48730_c0_seq4, Alum48730_c0_seq3, Alum48730_c0_seq1, Alum46155_c0_seq2, Alum46155_c0_seq1, …
GO:0015940	pantothenate biosynthetic process	P	0.000313618	1.82348e-05	29	14	9949	18239	over	Alum66282_c0_seq6, Alum66282_c0_seq5, Alum66282_c0_seq4, Alum66282_c0_seq3, Alum66282_c0_seq2, Alum66282_c0_seq1, Alum66807_c0_seq9, Alum66807_c0_seq8, Alum66807_c0_seq6, Alum66807_c0_seq5, Alum66807_c0_seq2, Alum64963_c2_seq9, Alum64963_c2_seq8, Alum64963_c2_seq5, Alum64963_c2_seq3, Alum64963_c2_seq2, Alum64903_c1_seq2, Alum66617_c0_seq6, Alum66617_c0_seq4, Alum66617_c0_seq3, Alum66617_c0_seq1, …	Alum68454_c0_seq1, Alum27204_c0_seq1, Alum68370_c0_seq1, Alum64903_c1_seq1, Alum59409_c0_seq5, Alum59409_c0_seq3, Alum48940_c0_seq8, Alum48940_c0_seq7, Alum48940_c0_seq6, Alum48940_c0_seq5, Alum48940_c0_seq4, Alum48940_c0_seq3, Alum48940_c0_seq2, Alum48940_c0_seq1
GO:0042787	protein ubiquitination involved in ubiquitin-dependent protein catabolic process	P	0.000336546	1.9712e-05	44	30	9934	18223	over	Alum67875_c0_seq6, Alum67875_c0_seq5, Alum65822_c2_seq5, Alum63773_c0_seq4, Alum63773_c0_seq3, Alum63773_c0_seq2, Alum63773_c0_seq1, Alum64872_c0_seq1, Alum64676_c0_seq1, Alum65266_c0_seq2, Alum65266_c0_seq1, Alum66972_c1_seq8, Alum66972_c1_seq7, Alum66972_c1_seq6, Alum66972_c1_seq5, Alum66972_c1_seq4, Alum66972_c1_seq3, Alum66972_c1_seq2, Alum66972_c1_seq1, Alum58829_c0_seq2, Alum58829_c0_seq1, …	Alum67875_c0_seq3, Alum51077_c1_seq2, Alum51077_c1_seq1, Alum38047_c0_seq4, Alum38047_c0_seq2, Alum65663_c0_seq7, Alum65663_c0_seq6, Alum65663_c0_seq4, Alum65663_c0_seq3, Alum65663_c0_seq1, Alum56503_c0_seq2, Alum56503_c0_seq1, Alum65656_c0_seq6, Alum65656_c0_seq5, Alum65656_c0_seq3, Alum65656_c0_seq1, Alum58469_c1_seq1, Alum54342_c0_seq2, Alum54342_c0_seq1, Alum38379_c0_seq1, Alum56489_c0_seq5, …
GO:0070971	endoplasmic reticulum exit site	C	0.000410549	2.46619e-05	17	4	9961	18249	over	Alum66575_c0_seq4, Alum66575_c0_seq3, Alum66575_c0_seq2, Alum66575_c0_seq1, Alum63604_c0_seq11, Alum64018_c0_seq4, Alum64018_c0_seq3, Alum64018_c0_seq2, Alum64018_c0_seq1, Alum65849_c0_seq1, Alum44597_c0_seq1, Alum67703_c0_seq4, Alum67703_c0_seq3, Alum67703_c0_seq2, Alum67703_c0_seq1, Alum51749_c0_seq1, Alum65136_c4_seq2	Alum53333_c0_seq1, Alum54965_c0_seq1, Alum57269_c0_seq1, Alum48129_c0_seq1
GO:0009252	peptidoglycan biosynthetic process	P	0.000410549	2.46619e-05	17	4	9961	18249	over	Alum64967_c0_seq10, Alum60210_c0_seq2, Alum41358_c0_seq1, Alum59800_c0_seq1, Alum64967_c0_seq8, Alum64967_c0_seq6, Alum64967_c0_seq5, Alum64967_c0_seq3, Alum64967_c0_seq2, Alum58340_c0_seq1, Alum67103_c0_seq19, Alum67103_c0_seq18, Alum67103_c0_seq15, Alum67103_c0_seq14, Alum67103_c0_seq13, Alum67103_c0_seq8, Alum67103_c0_seq2	Alum26872_c0_seq1, Alum44578_c0_seq1, Alum62393_c1_seq2, Alum62393_c1_seq1
GO:0030513	positive regulation of BMP signaling pathway	P	0.000416552	2.50671e-05	22	8	9956	18245	over	Alum63729_c1_seq9, Alum63729_c1_seq8, Alum63729_c1_seq6, Alum63729_c1_seq3, Alum63729_c1_seq2, Alum63729_c1_seq1, Alum67133_c0_seq2, Alum67133_c0_seq1, Alum62765_c0_seq4, Alum62765_c0_seq3, Alum62765_c0_seq2, Alum62765_c0_seq1, Alum61978_c0_seq1, Alum61335_c0_seq1, Alum63328_c1_seq1, Alum61151_c0_seq3, Alum61151_c0_seq2, Alum61151_c0_seq1, Alum62539_c0_seq4, Alum62539_c0_seq3, Alum62539_c0_seq2, …	Alum56115_c2_seq4, Alum56115_c2_seq2, Alum55806_c0_seq2, Alum55806_c0_seq1, Alum63729_c1_seq7, Alum63729_c1_seq4, Alum49763_c0_seq3, Alum49763_c0_seq2
GO:0031430	M band	C	0.000492649	3.03216e-05	24	10	9954	18243	over	Alum64234_c0_seq4, Alum64234_c0_seq2, Alum59604_c0_seq2, Alum59604_c0_seq1, Alum61934_c0_seq1, Alum59778_c0_seq1, Alum66965_c0_seq1, Alum50935_c0_seq1, Alum55941_c0_seq1, Alum58495_c0_seq1, Alum70970_c0_seq1, Alum24743_c0_seq1, Alum52773_c0_seq3, Alum52773_c0_seq2, Alum67681_c0_seq7, Alum67681_c0_seq6, Alum67681_c0_seq5, Alum67681_c0_seq4, Alum67681_c0_seq3, Alum67681_c0_seq2, Alum67681_c0_seq1, …	Alum22992_c0_seq1, Alum64234_c0_seq3, Alum64234_c0_seq1, Alum23361_c0_seq1, Alum44798_c0_seq1, Alum57457_c0_seq1, Alum52060_c0_seq1, Alum22640_c0_seq1, Alum41524_c0_seq1, Alum70675_c0_seq1
GO:0007378	amnioserosa formation	P	0.000492649	3.03323e-05	10	0	9968	18253	over	Alum66607_c0_seq5, Alum66607_c0_seq4, Alum66607_c0_seq2, Alum66607_c0_seq1, Alum58161_c0_seq3, Alum58161_c0_seq2, Alum58161_c0_seq1, Alum65650_c0_seq7, Alum65650_c0_seq5, Alum65650_c0_seq3
GO:0007278	pole cell fate determination	P	0.000492649	3.03323e-05	10	0	9968	18253	over	Alum63290_c0_seq8, Alum63290_c0_seq7, Alum63290_c0_seq6, Alum63290_c0_seq5, Alum63290_c0_seq4, Alum63290_c0_seq3, Alum63290_c0_seq2, Alum63290_c0_seq1, Alum51121_c0_seq1, Alum67642_c0_seq2
GO:0005518	collagen binding	F	0.000492649	3.03323e-05	10	0	9968	18253	over	Alum66607_c0_seq5, Alum66607_c0_seq4, Alum66607_c0_seq2, Alum66607_c0_seq1, Alum58161_c0_seq3, Alum58161_c0_seq2, Alum58161_c0_seq1, Alum65650_c0_seq7, Alum65650_c0_seq5, Alum65650_c0_seq3
GO:0003860	3-hydroxyisobutyryl-CoA hydrolase activity	F	0.000492649	3.03323e-05	10	0	9968	18253	over	Alum60960_c0_seq3, Alum60960_c0_seq1, Alum64095_c0_seq10, Alum64095_c0_seq9, Alum64095_c0_seq6, Alum64095_c0_seq4, Alum64095_c0_seq3, Alum64095_c0_seq1, Alum64068_c0_seq7, Alum64068_c0_seq1
GO:0003785	actin monomer binding	F	0.000492649	3.03323e-05	10	0	9968	18253	over	Alum48667_c0_seq2, Alum48667_c0_seq1, Alum59781_c0_seq8, Alum59781_c0_seq7, Alum59781_c0_seq6, Alum59781_c0_seq5, Alum59781_c0_seq4, Alum59781_c0_seq3, Alum59781_c0_seq2, Alum59781_c0_seq1
GO:0008253	5'-nucleotidase activity	F	0.000524523	3.24632e-05	18	5	9960	18248	over	Alum63066_c1_seq1, Alum62772_c0_seq7, Alum62772_c0_seq6, Alum62772_c0_seq5, Alum62772_c0_seq4, Alum62772_c0_seq3, Alum62772_c0_seq2, Alum62772_c0_seq1, Alum67602_c0_seq4, Alum67602_c0_seq3, Alum67602_c0_seq2, Alum67602_c0_seq1, Alum59750_c0_seq1, Alum63929_c0_seq4, Alum63929_c0_seq3, Alum63929_c0_seq2, Alum63929_c0_seq1, Alum63865_c0_seq4	Alum56849_c0_seq2, Alum56849_c0_seq1, Alum51947_c0_seq2, Alum51947_c0_seq1, Alum26417_c0_seq1
GO:0005614	interstitial matrix	C	0.0005302	3.31552e-05	12	1	9966	18252	over	Alum67145_c0_seq2, Alum67145_c0_seq1, Alum61644_c0_seq8, Alum61644_c0_seq7, Alum66824_c0_seq7, Alum66824_c0_seq6, Alum66824_c0_seq5, Alum66824_c0_seq4, Alum66824_c0_seq3, Alum66824_c0_seq2, Alum66824_c0_seq1, Alum57628_c0_seq2	Alum24005_c0_seq1
GO:0008615	pyridoxine biosynthetic process	P	0.0005302	3.31552e-05	12	1	9966	18252	over	Alum67158_c0_seq3, Alum67158_c0_seq2, Alum67158_c0_seq26, Alum67158_c0_seq25, Alum67158_c0_seq22, Alum67158_c0_seq21, Alum67158_c0_seq20, Alum67158_c0_seq18, Alum67158_c0_seq13, Alum67158_c0_seq11, Alum67158_c0_seq10, Alum55822_c1_seq1	Alum22476_c0_seq1
GO:0061327	anterior Malpighian tubule development	P	0.000535744	3.36166e-05	43	30	9935	18223	over	Alum58161_c0_seq3, Alum58161_c0_seq2, Alum58161_c0_seq1, Alum67366_c0_seq4, Alum56316_c0_seq2, Alum63264_c0_seq2, Alum63264_c0_seq1, Alum67622_c0_seq7, Alum67622_c0_seq5, Alum67622_c0_seq3, Alum67622_c0_seq1, Alum62765_c0_seq4, Alum62765_c0_seq3, Alum62765_c0_seq2, Alum62765_c0_seq1, Alum62771_c0_seq1, Alum60990_c0_seq7, Alum60990_c0_seq5, Alum62669_c0_seq2, Alum55305_c0_seq1, Alum64491_c0_seq4, …	Alum60925_c1_seq4, Alum60925_c1_seq1, Alum76339_c0_seq1, Alum76173_c0_seq1, Alum56316_c0_seq5, Alum56316_c0_seq4, Alum56316_c0_seq3, Alum27195_c0_seq1, Alum43091_c0_seq4, Alum43091_c0_seq3, Alum43091_c0_seq2, Alum43091_c0_seq1, Alum73626_c0_seq1, Alum55806_c0_seq2, Alum55806_c0_seq1, Alum56034_c0_seq2, Alum59193_c7_seq2, Alum58777_c0_seq3, Alum60990_c0_seq3, Alum39844_c0_seq1, Alum52037_c0_seq3, …
GO:0051642	centrosome localization	P	0.000551489	3.48408e-05	121	133	9857	18120	over	Alum58919_c0_seq4, Alum64424_c1_seq4, Alum63805_c0_seq3, Alum63805_c0_seq1, Alum62212_c0_seq1, Alum61492_c0_seq1, Alum66483_c0_seq9, Alum57444_c0_seq1, Alum57018_c0_seq3, Alum57018_c0_seq2, Alum57018_c0_seq1, Alum64033_c0_seq6, Alum64033_c0_seq4, Alum64033_c0_seq3, Alum64033_c0_seq2, Alum64033_c0_seq1, Alum67886_c0_seq4, Alum67886_c0_seq3, Alum67886_c0_seq2, Alum60956_c0_seq1, Alum66282_c0_seq6, …	Alum58919_c0_seq3, Alum58919_c0_seq2, Alum58919_c0_seq1, Alum38833_c1_seq1, Alum54200_c0_seq1, Alum19704_c0_seq1, Alum60925_c1_seq4, Alum60925_c1_seq3, Alum60925_c1_seq1, Alum55071_c0_seq2, Alum45516_c0_seq3, Alum45516_c0_seq2, Alum45516_c0_seq1, Alum54291_c0_seq3, Alum54291_c0_seq1, Alum45022_c0_seq1, Alum64944_c0_seq11, Alum67747_c0_seq21, Alum75601_c0_seq1, Alum69225_c0_seq1, Alum65710_c1_seq3…
GO:1901896	positive regulation of calcium-transporting ATPase activity	P	0.000634439	4.08285e-05	15	3	9963	18250	over	Alum63996_c0_seq14, Alum63996_c0_seq13, Alum63996_c0_seq12, Alum63996_c0_seq11, Alum63996_c0_seq10, Alum50878_c1_seq1, Alum63001_c0_seq1, Alum63996_c0_seq9, Alum63996_c0_seq8, Alum63996_c0_seq7, Alum63996_c0_seq6, Alum63996_c0_seq4, Alum63996_c0_seq2, Alum63996_c0_seq1, Alum53169_c0_seq2	Alum43657_c0_seq1, Alum53169_c0_seq1, Alum53164_c0_seq1
GO:0004364	glutathione transferase activity	F	0.000634439	4.08285e-05	15	3	9963	18250	over	Alum63340_c0_seq5, Alum44906_c0_seq1, Alum58540_c0_seq1, Alum56898_c0_seq2, Alum48435_c0_seq2, Alum59862_c2_seq6, Alum59862_c2_seq5, Alum65774_c0_seq1, Alum63413_c2_seq8, Alum50267_c0_seq1, Alum56768_c0_seq1, Alum63413_c2_seq25, Alum57297_c0_seq1, Alum55338_c0_seq2, Alum55338_c0_seq1	Alum63413_c2_seq11, Alum63413_c2_seq10, Alum41363_c0_seq2
GO:0008363	larval chitin-based cuticle development	P	0.000838034	5.49404e-05	109	118	9869	18135	over	Alum60106_c0_seq1, Alum64892_c0_seq2, Alum64892_c0_seq1, Alum63805_c0_seq3, Alum63805_c0_seq1, Alum62212_c0_seq1, Alum63604_c0_seq11, Alum67405_c0_seq16, Alum67405_c0_seq15, Alum67405_c0_seq14, Alum67405_c0_seq13, Alum67405_c0_seq12, Alum67405_c0_seq11, Alum67405_c0_seq10, Alum64018_c0_seq4, Alum64018_c0_seq3, Alum64018_c0_seq2, Alum64018_c0_seq1, Alum60956_c0_seq1, Alum67145_c0_seq2, Alum67145_c…	Alum67777_c0_seq2, Alum67777_c0_seq1, Alum55947_c0_seq2, Alum38833_c1_seq1, Alum63954_c0_seq3, Alum55071_c0_seq2, Alum68440_c0_seq1, Alum44689_c0_seq1, Alum67747_c0_seq21, Alum75601_c0_seq1, Alum53333_c0_seq1, Alum64683_c0_seq18, Alum64683_c0_seq17, Alum61649_c2_seq3, Alum61649_c2_seq2, Alum41543_c1_seq1, Alum62240_c0_seq16, Alum62240_c0_seq15, Alum62240_c0_seq12, Alum62240_c0_seq11, Alum62240_c0…
GO:0035158	regulation of tube diameter, open tracheal system	P	0.00086076	5.68277e-05	42	30	9936	18223	over	Alum58161_c0_seq3, Alum58161_c0_seq2, Alum58161_c0_seq1, Alum66575_c0_seq4, Alum66575_c0_seq3, Alum66575_c0_seq2, Alum66575_c0_seq1, Alum65802_c3_seq4, Alum65802_c3_seq3, Alum65802_c3_seq2, Alum65802_c3_seq1, Alum65849_c0_seq1, Alum59195_c0_seq2, Alum60998_c0_seq1, Alum65870_c1_seq7, Alum65870_c1_seq6, Alum65870_c1_seq5, Alum65870_c1_seq4, Alum65870_c1_seq3, Alum59836_c0_seq1, Alum67225_c0_seq4, …	Alum65802_c0_seq2, Alum65802_c0_seq1, Alum43657_c0_seq2, Alum43657_c0_seq1, Alum65802_c3_seq5, Alum53528_c0_seq3, Alum53528_c0_seq2, Alum53528_c0_seq1, Alum849_c0_seq1, Alum6986_c0_seq1, Alum62894_c0_seq2, Alum62894_c0_seq1, Alum57269_c0_seq1, Alum19906_c0_seq1, Alum48129_c0_seq1, Alum65026_c0_seq1, Alum65880_c1_seq4, Alum65880_c1_seq1, Alum67112_c0_seq4, Alum67112_c0_seq3, Alum43840_c0_seq1, Alu…
GO:0004602	glutathione peroxidase activity	F	0.00086076	5.696e-05	16	4	9962	18249	over	Alum44906_c0_seq1, Alum67473_c1_seq3, Alum55897_c0_seq1, Alum50267_c0_seq1, Alum56768_c0_seq1, Alum65702_c0_seq20, Alum65702_c0_seq11, Alum65702_c0_seq4, Alum64741_c0_seq6, Alum64741_c0_seq3, Alum64741_c0_seq21, Alum64741_c0_seq20, Alum64582_c1_seq8, Alum64582_c1_seq6, Alum64582_c1_seq4, Alum64582_c1_seq2	Alum65702_c0_seq16, Alum65702_c0_seq15, Alum41363_c0_seq2, Alum65702_c0_seq7
GO:0042555	MCM Alumlex	C	0.00086076	5.696e-05	16	4	9962	18249	over	Alum61692_c1_seq1, Alum65808_c0_seq9, Alum65808_c0_seq8, Alum65808_c0_seq7, Alum65808_c0_seq6, Alum65808_c0_seq5, Alum65808_c0_seq4, Alum65808_c0_seq3, Alum65808_c0_seq2, Alum65808_c0_seq1, Alum64436_c0_seq4, Alum64436_c0_seq3, Alum64436_c0_seq2, Alum64436_c0_seq1, Alum65610_c0_seq2, Alum65610_c0_seq1	Alum53235_c0_seq3, Alum39270_c0_seq1, Alum27980_c0_seq1, Alum47723_c0_seq1
GO:0016019	peptidoglycan receptor activity	F	0.00086076	5.696e-05	16	4	9962	18249	over	Alum64967_c0_seq10, Alum64967_c0_seq8, Alum64967_c0_seq7, Alum64967_c0_seq6, Alum64967_c0_seq5, Alum64967_c0_seq4, Alum64967_c0_seq3, Alum64967_c0_seq2, Alum64967_c0_seq1, Alum67103_c0_seq19, Alum67103_c0_seq18, Alum67103_c0_seq15, Alum67103_c0_seq14, Alum67103_c0_seq13, Alum67103_c0_seq8, Alum67103_c0_seq2	Alum29246_c0_seq1, Alum44578_c0_seq1, Alum67103_c0_seq9, Alum67103_c0_seq4
GO:0000932	cytoplasmic mRNA processing body	C	0.000913161	6.09578e-05	41	29	9937	18224	over	Alum67212_c1_seq1, Alum65315_c0_seq2, Alum65315_c0_seq1, Alum63699_c0_seq1, Alum62276_c0_seq1, Alum57629_c0_seq2, Alum57629_c0_seq1, Alum64130_c0_seq1, Alum58265_c0_seq1, Alum62695_c0_seq2, Alum66237_c0_seq6, Alum66237_c0_seq4, Alum50499_c0_seq1, Alum56131_c0_seq1, Alum62172_c0_seq2, Alum62172_c0_seq1, Alum61455_c0_seq1, Alum51662_c0_seq1, Alum67206_c0_seq37, Alum67206_c0_seq36, Alum67206_c0_seq3…	Alum63485_c0_seq4, Alum63485_c0_seq3, Alum63485_c0_seq2, Alum53770_c0_seq1, Alum49057_c0_seq1, Alum66816_c0_seq64, Alum66816_c0_seq7, Alum72372_c0_seq1, Alum44709_c0_seq2, Alum44709_c0_seq1, Alum45555_c0_seq1, Alum65136_c1_seq4, Alum65136_c1_seq3, Alum60584_c0_seq2, Alum60584_c0_seq1, Alum69677_c0_seq1, Alum45798_c0_seq1, Alum54453_c1_seq1, Alum57487_c2_seq3, Alum57487_c2_seq2, Alum50166_c0_seq2,…
GO:0006729	tetrahydrobiopterin biosynthetic process	P	0.000930346	6.34576e-05	13	2	9965	18251	over	Alum67405_c0_seq16, Alum67405_c0_seq15, Alum67405_c0_seq14, Alum67405_c0_seq13, Alum67405_c0_seq12, Alum67405_c0_seq11, Alum67405_c0_seq10, Alum67405_c0_seq9, Alum67405_c0_seq8, Alum67405_c0_seq6, Alum67405_c0_seq5, Alum67405_c0_seq4, Alum54587_c0_seq1	Alum55254_c0_seq1, Alum52212_c0_seq1
GO:0005751	mitochondrial respiratory chain Alumlex IV	C	0.000930346	6.34576e-05	13	2	9965	18251	over	Alum41420_c0_seq1, Alum61552_c0_seq6, Alum61552_c0_seq5, Alum61552_c0_seq2, Alum61552_c0_seq1, Alum67926_c0_seq1, Alum61980_c0_seq1, Alum61980_c1_seq1, Alum62899_c0_seq2, Alum62899_c0_seq1, Alum23146_c0_seq1, Alum61837_c0_seq1, Alum67922_c0_seq1	Alum42416_c0_seq2, Alum68173_c0_seq1
GO:0044026	DNA hypermethylation	P	0.000930346	6.34576e-05	13	2	9965	18251	over	Alum57044_c1_seq1, Alum66650_c0_seq5, Alum66650_c0_seq4, Alum66650_c0_seq3, Alum66650_c0_seq2, Alum61650_c0_seq6, Alum61650_c0_seq5, Alum62756_c0_seq1, Alum57718_c0_seq4, Alum57718_c0_seq3, Alum57718_c0_seq2, Alum57718_c0_seq1, Alum63169_c0_seq1	Alum39146_c0_seq2, Alum64500_c0_seq3
GO:0008440	inositol-1,4,5-trisphosphate 3-kinase activity	F	0.000930346	6.34576e-05	13	2	9965	18251	over	Alum65134_c0_seq6, Alum65134_c0_seq5, Alum65134_c0_seq4, Alum65134_c0_seq3, Alum65134_c0_seq2, Alum65134_c0_seq1, Alum60415_c0_seq1, Alum60879_c0_seq3, Alum60879_c0_seq2, Alum60879_c0_seq1, Alum64938_c0_seq4, Alum64938_c0_seq3, Alum64938_c0_seq2	Alum43092_c0_seq2, Alum43092_c0_seq1
GO:0072347	response to anesthetic	P	0.000936414	6.41723e-05	59	51	9919	18202	over	Alum64799_c0_seq7, Alum64799_c0_seq6, Alum64799_c0_seq5, Alum64799_c0_seq4, Alum64799_c0_seq3, Alum64799_c0_seq2, Alum64799_c0_seq1, Alum52723_c0_seq1, Alum58579_c1_seq1, Alum58987_c0_seq2, Alum64658_c1_seq2, Alum67888_c0_seq2, Alum67888_c0_seq1, Alum67481_c0_seq1, Alum63637_c3_seq6, Alum63637_c3_seq5, Alum63637_c3_seq3, Alum50990_c0_seq1, Alum52963_c0_seq3, Alum52963_c0_seq2, Alum67862_c0_seq30,…	Alum55813_c0_seq9, Alum55813_c0_seq8, Alum55813_c0_seq7, Alum55813_c0_seq6, Alum55813_c0_seq5, Alum55813_c0_seq4, Alum55813_c0_seq3, Alum55813_c0_seq2, Alum55813_c0_seq1, Alum66158_c0_seq4, Alum66158_c0_seq3, Alum66158_c0_seq1, Alum64658_c1_seq3, Alum64658_c1_seq1, Alum12023_c0_seq1, Alum21263_c0_seq1, Alum46183_c0_seq4, Alum46183_c0_seq3, Alum46183_c0_seq2, Alum46183_c0_seq1, Alum68505_c0_seq1, …
GO:0018874	benzoate metabolic process	P	0.000955668	6.59845e-05	25	12	9953	18241	over	Alum59874_c0_seq1, Alum63063_c0_seq3, Alum63063_c0_seq2, Alum63063_c0_seq1, Alum60210_c0_seq2, Alum59144_c0_seq1, Alum62553_c0_seq2, Alum62553_c0_seq1, Alum65639_c0_seq2, Alum65639_c0_seq1, Alum62518_c0_seq1, Alum62029_c0_seq1, Alum63947_c0_seq2, Alum63947_c0_seq1, Alum65294_c0_seq1, Alum60111_c0_seq4, Alum60111_c0_seq3, Alum60111_c0_seq2, Alum60111_c0_seq1, Alum59235_c0_seq1, Alum63173_c0_seq2, …	Alum45292_c0_seq1, Alum26163_c0_seq1, Alum68177_c0_seq1, Alum53250_c0_seq1, Alum55933_c0_seq1, Alum43846_c0_seq1, Alum40077_c0_seq1, Alum44234_c0_seq1, Alum22475_c0_seq1, Alum25763_c0_seq1, Alum45201_c0_seq1, Alum54214_c0_seq1
GO:0051299	centrosome separation	P	0.000957595	6.6239e-05	130	149	9848	18104	over	Alum65121_c0_seq1, Alum64234_c0_seq4, Alum64234_c0_seq2, Alum63805_c0_seq3, Alum63805_c0_seq1, Alum62212_c0_seq1, Alum61492_c0_seq1, Alum62516_c0_seq1, Alum67886_c0_seq4, Alum67886_c0_seq3, Alum67886_c0_seq2, Alum60956_c0_seq1, Alum64415_c0_seq1, Alum66428_c0_seq8, Alum66428_c0_seq6, Alum66428_c0_seq4, Alum66428_c0_seq3, Alum66428_c0_seq2, Alum66428_c0_seq1, Alum51264_c0_seq1, Alum51258_c1_seq1, …	Alum48117_c0_seq1, Alum48730_c0_seq5, Alum48730_c0_seq4, Alum48730_c0_seq3, Alum48730_c0_seq1, Alum22992_c0_seq1, Alum38833_c1_seq1, Alum64234_c0_seq3, Alum64234_c0_seq1, Alum61926_c0_seq1, Alum60925_c1_seq4, Alum60925_c1_seq3, Alum60925_c1_seq1, Alum69069_c0_seq1, Alum55071_c0_seq2, Alum43869_c0_seq1, Alum67747_c0_seq21, Alum75601_c0_seq1, Alum65710_c1_seq3, Alum65710_c1_seq1, Alum55576_c0_seq3,…
GO:0003924	GTPase activity	F	0.000999554	6.96423e-05	161	195	9817	18058	over	Alum33818_c0_seq2, Alum63727_c0_seq1, Alum64449_c3_seq1, Alum65853_c0_seq3, Alum65853_c0_seq1, Alum26456_c0_seq2, Alum26456_c0_seq1, Alum55266_c0_seq1, Alum62525_c0_seq1, Alum61843_c0_seq1, Alum58867_c0_seq1, Alum66483_c0_seq9, Alum66483_c0_seq5, Alum57444_c0_seq1, Alum67165_c1_seq2, Alum67165_c1_seq1, Alum65775_c0_seq7, Alum65775_c0_seq6, Alum65775_c0_seq5, Alum65775_c0_seq4, Alum65775_c0_seq3, …	Alum45699_c0_seq4, Alum45699_c0_seq3, Alum45699_c0_seq2, Alum45699_c0_seq1, Alum52933_c0_seq1, Alum22569_c1_seq1, Alum65621_c0_seq8, Alum65621_c0_seq7, Alum65621_c0_seq6, Alum65621_c0_seq4, Alum65621_c0_seq3, Alum65621_c0_seq2, Alum65621_c0_seq1, Alum65853_c0_seq4, Alum25821_c1_seq2, Alum25821_c1_seq1, Alum54200_c0_seq1, Alum19704_c0_seq1, Alum42636_c0_seq1, Alum25219_c0_seq1, Alum45022_c0_seq1, …
GO:0042381	hemolymph coagulation	P	0.00103149	7.25657e-05	17	5	9961	18248	over	Alum62556_c0_seq2, Alum65038_c1_seq10, Alum65038_c1_seq8, Alum65038_c1_seq7, Alum65038_c1_seq5, Alum65038_c1_seq4, Alum65038_c1_seq3, Alum65038_c1_seq2, Alum65038_c1_seq1, Alum65714_c0_seq1, Alum59040_c0_seq2, Alum59040_c0_seq1, Alum65650_c0_seq7, Alum65650_c0_seq5, Alum65650_c0_seq3, Alum67565_c0_seq2, Alum67565_c0_seq1	Alum50775_c0_seq1, Alum28570_c0_seq1, Alum44540_c0_seq1, Alum44324_c0_seq1, Alum31649_c0_seq1
GO:0008239	dipeptidyl-peptidase activity	F	0.00103149	7.25657e-05	17	5	9961	18248	over	Alum58161_c0_seq3, Alum58161_c0_seq2, Alum58161_c0_seq1, Alum66992_c0_seq3, Alum66992_c0_seq2, Alum66992_c0_seq1, Alum59479_c0_seq4, Alum59479_c0_seq3, Alum59479_c0_seq2, Alum59479_c0_seq1, Alum66599_c0_seq3, Alum66599_c0_seq2, Alum63703_c0_seq1, Alum62769_c0_seq3, Alum62769_c0_seq2, Alum62769_c0_seq1, Alum64257_c0_seq1	Alum46079_c0_seq2, Alum46079_c0_seq1, Alum22454_c0_seq1, Alum68472_c0_seq1, Alum50250_c0_seq1
GO:0005685	U1 snRNP	C	0.00105753	7.45106e-05	38	26	9940	18227	over	Alum65822_c2_seq6, Alum61497_c0_seq2, Alum61497_c0_seq1, Alum65822_c2_seq2, Alum65852_c0_seq13, Alum65852_c0_seq12, Alum63570_c0_seq36, Alum63570_c0_seq33, Alum66811_c0_seq7, Alum66811_c0_seq6, Alum66811_c0_seq5, Alum66811_c0_seq1, Alum67570_c0_seq5, Alum67570_c0_seq4, Alum67570_c0_seq3, Alum67570_c0_seq2, Alum67570_c0_seq1, Alum63892_c1_seq24, Alum63892_c1_seq10, Alum65852_c0_seq5, Alum65852_c0_…	Alum49543_c0_seq1, Alum52921_c0_seq5, Alum58815_c0_seq4, Alum58815_c0_seq3, Alum58815_c0_seq2, Alum58815_c0_seq1, Alum63892_c1_seq27, Alum63892_c1_seq26, Alum63892_c1_seq25, Alum63892_c1_seq23, Alum63892_c1_seq22, Alum63892_c1_seq21, Alum63892_c1_seq20, Alum63892_c1_seq19, Alum63892_c1_seq18, Alum63892_c1_seq17, Alum63892_c1_seq16, Alum63892_c1_seq15, Alum63892_c1_seq14, Alum63892_c1_seq12, Alum6…
GO:0000956	nuclear-transcribed mRNA catabolic process	P	0.00113222	8.0258e-05	67	62	9911	18191	over	Alum66791_c1_seq3, Alum66791_c1_seq2, Alum66791_c1_seq1, Alum64116_c0_seq1, Alum63485_c0_seq1, Alum66782_c0_seq1, Alum67223_c0_seq1, Alum66928_c0_seq1, Alum64689_c0_seq20, Alum64689_c0_seq17, Alum64689_c0_seq16, Alum64689_c0_seq15, Alum64689_c0_seq13, Alum66675_c0_seq2, Alum64689_c0_seq6, Alum64689_c0_seq5, Alum64689_c0_seq3, Alum64689_c0_seq1, Alum61480_c0_seq1, Alum65725_c1_seq10, Alum54376_c1_…	Alum65692_c0_seq18, Alum65692_c0_seq16, Alum63485_c0_seq4, Alum63485_c0_seq3, Alum63485_c0_seq2, Alum53770_c0_seq1, Alum64111_c1_seq1, Alum56278_c1_seq1, Alum67661_c0_seq12, Alum67661_c0_seq11, Alum42070_c0_seq1, Alum56048_c0_seq1, Alum54532_c0_seq10, Alum50522_c0_seq1, Alum58355_c0_seq2, Alum58355_c0_seq1, Alum23348_c0_seq1, Alum59681_c0_seq1, Alum54532_c0_seq8, Alum54532_c0_seq3, Alum54532_c0_s…
GO:0008101	decapentaplegic signaling pathway	P	0.00115217	8.20176e-05	73	70	9905	18183	over	Alum56129_c0_seq2, Alum54837_c0_seq1, Alum63773_c0_seq4, Alum63773_c0_seq3, Alum63773_c0_seq2, Alum63773_c0_seq1, Alum63028_c0_seq4, Alum63028_c0_seq3, Alum63028_c0_seq2, Alum67120_c0_seq1, Alum59282_c0_seq1, Alum64334_c0_seq3, Alum64334_c0_seq2, Alum64334_c0_seq1, Alum63729_c1_seq9, Alum63729_c1_seq8, Alum63729_c1_seq6, Alum63729_c1_seq3, Alum63729_c1_seq2, Alum63729_c1_seq1, Alum64070_c0_seq2, …	Alum39092_c0_seq1, Alum51762_c0_seq1, Alum55741_c0_seq3, Alum55741_c0_seq2, Alum55741_c0_seq1, Alum33344_c1_seq1, Alum73758_c0_seq1, Alum65663_c0_seq7, Alum65663_c0_seq6, Alum65663_c0_seq4, Alum65663_c0_seq3, Alum65663_c0_seq1, Alum63028_c0_seq1, Alum53893_c0_seq1, Alum58849_c0_seq2, Alum58849_c0_seq1, Alum56115_c2_seq4, Alum56115_c2_seq2, Alum54499_c0_seq1, Alum55806_c0_seq2, Alum55806_c0_seq1, …
GO:0017058	FH1 domain binding	F	0.0011863	8.587e-05	9	0	9969	18253	over	Alum67570_c0_seq5, Alum67570_c0_seq4, Alum67570_c0_seq3, Alum67570_c0_seq2, Alum67570_c0_seq1, Alum65631_c1_seq7, Alum65631_c1_seq4, Alum65631_c1_seq2, Alum65631_c1_seq1
GO:0010637	negative regulation of mitochondrial fusion	P	0.0011863	8.587e-05	9	0	9969	18253	over	Alum64872_c0_seq1, Alum65266_c0_seq2, Alum65266_c0_seq1, Alum64566_c0_seq3, Alum64566_c0_seq2, Alum64566_c0_seq1, Alum61925_c0_seq3, Alum61925_c0_seq2, Alum61925_c0_seq1
GO:0008093	cytoskeletal adaptor activity	F	0.0011863	8.587e-05	9	0	9969	18253	over	Alum50907_c0_seq5, Alum50907_c0_seq3, Alum50907_c0_seq2, Alum50907_c0_seq1, Alum66938_c2_seq8, Alum66938_c2_seq7, Alum66938_c2_seq4, Alum66938_c2_seq1, Alum65800_c0_seq2
GO:0004655	porphobilinogen synthase activity	F	0.00119053	8.69411e-05	11	1	9967	18252	over	Alum59654_c4_seq11, Alum59654_c4_seq10, Alum59349_c1_seq2, Alum59349_c1_seq1, Alum59654_c4_seq8, Alum59654_c4_seq6, Alum59654_c4_seq5, Alum59654_c4_seq4, Alum59654_c4_seq3, Alum59654_c4_seq2, Alum59654_c4_seq1	Alum50176_c0_seq1
GO:0000145	exocyst	C	0.00119053	8.69411e-05	11	1	9967	18252	over	Alum66050_c0_seq2, Alum66050_c0_seq1, Alum64053_c0_seq1, Alum62372_c0_seq2, Alum62372_c0_seq1, Alum64707_c0_seq1, Alum66137_c0_seq2, Alum66137_c0_seq1, Alum63772_c0_seq1, Alum64110_c0_seq1, Alum64922_c0_seq1	Alum69008_c0_seq1
GO:0030478	actin cap	C	0.00119053	8.69411e-05	11	1	9967	18252	over	Alum67721_c0_seq9, Alum67721_c0_seq7, Alum67721_c0_seq5, Alum67721_c0_seq4, Alum67721_c0_seq3, Alum67721_c0_seq16, Alum67721_c0_seq15, Alum67721_c0_seq14, Alum67721_c0_seq13, Alum67721_c0_seq12, Alum67721_c0_seq10	Alum49802_c0_seq1
GO:0031395	bursicon neuropeptide hormone Alumlex	C	0.00132266	9.70149e-05	14	3	9964	18250	over	Alum67405_c0_seq16, Alum67405_c0_seq15, Alum67405_c0_seq14, Alum67405_c0_seq13, Alum67405_c0_seq12, Alum67405_c0_seq11, Alum67405_c0_seq10, Alum67405_c0_seq9, Alum67405_c0_seq8, Alum67405_c0_seq6, Alum67405_c0_seq5, Alum67405_c0_seq4, Alum65548_c0_seq1, Alum64007_c0_seq1	Alum67085_c0_seq11, Alum67085_c0_seq6, Alum67085_c0_seq1
GO:0035012	polytene chromosome, telomeric region	C	0.00134741	9.89747e-05	19	7	9959	18246	over	Alum57044_c1_seq1, Alum67379_c0_seq1, Alum62756_c0_seq1, Alum57718_c0_seq4, Alum57718_c0_seq3, Alum57718_c0_seq2, Alum57718_c0_seq1, Alum64422_c2_seq12, Alum64422_c2_seq11, Alum64422_c2_seq10, Alum64422_c2_seq7, Alum64422_c2_seq6, Alum64422_c2_seq5, Alum64422_c2_seq2, Alum64422_c2_seq1, Alum60865_c0_seq3, Alum60865_c0_seq1, Alum63169_c0_seq1, Alum56081_c0_seq1	Alum63512_c0_seq9, Alum63512_c0_seq4, Alum53051_c0_seq1, Alum63512_c0_seq15, Alum63512_c0_seq12, Alum63512_c0_seq10, Alum64500_c0_seq3
GO:0006560	proline metabolic process	P	0.0014902	0.000110421	49	40	9929	18213	over	Alum65976_c0_seq2, Alum65976_c0_seq1, Alum56655_c0_seq1, Alum57058_c0_seq1, Alum60210_c0_seq2, Alum67929_c0_seq1, Alum59242_c0_seq1, Alum66793_c0_seq2, Alum66793_c0_seq1, Alum29168_c0_seq2, Alum29168_c0_seq1, Alum63858_c0_seq2, Alum63858_c0_seq1, Alum57030_c0_seq1, Alum54327_c0_seq1, Alum57782_c0_seq2, Alum57782_c0_seq1, Alum63757_c0_seq2, Alum63757_c0_seq1, Alum62570_c0_seq4, Alum62570_c0_seq2, …	Alum27251_c0_seq1, Alum42299_c0_seq4, Alum60925_c1_seq4, Alum60925_c1_seq3, Alum60925_c1_seq1, Alum22595_c0_seq1, Alum61472_c0_seq1, Alum68270_c0_seq1, Alum26478_c0_seq1, Alum44798_c0_seq1, Alum64908_c0_seq1, Alum57169_c0_seq2, Alum57169_c0_seq1, Alum53011_c1_seq1, Alum50245_c0_seq1, Alum39895_c0_seq2, Alum39895_c0_seq1, Alum63217_c0_seq1, Alum44730_c0_seq1, Alum68527_c0_seq1, Alum22304_c0_seq1, …
GO:0006633	fatty acid biosynthetic process	P	0.00171734	0.000128722	100	109	9878	18144	over	Alum62498_c0_seq1, Alum67686_c0_seq16, Alum67686_c0_seq15, Alum67686_c0_seq14, Alum67686_c0_seq13, Alum67686_c0_seq12, Alum67686_c0_seq11, Alum67686_c0_seq10, Alum63371_c0_seq1, Alum57708_c0_seq6, Alum57708_c0_seq2, Alum57708_c0_seq1, Alum66653_c0_seq1, Alum59374_c0_seq1, Alum59874_c0_seq1, Alum65234_c1_seq13, Alum63063_c0_seq3, Alum63063_c0_seq2, Alum63063_c0_seq1, Alum65889_c0_seq3, Alum65889_c…	Alum23174_c0_seq1, Alum44642_c0_seq1, Alum45292_c0_seq1, Alum59236_c0_seq3, Alum59236_c0_seq2, Alum59236_c0_seq1, Alum24959_c0_seq1, Alum59236_c1_seq2, Alum59236_c1_seq1, Alum47044_c0_seq2, Alum47044_c0_seq1, Alum61010_c0_seq1, Alum26163_c0_seq1, Alum47544_c0_seq1, Alum65234_c1_seq12, Alum65234_c1_seq11, Alum65234_c1_seq10, Alum58255_c0_seq1, Alum68697_c0_seq1, Alum65889_c0_seq4, Alum68177_c0_seq…
GO:0019008	molybdopterin synthase Alumlex	C	0.00172863	0.000130124	15	4	9963	18249	over	Alum66328_c6_seq8, Alum66328_c6_seq7, Alum66328_c6_seq2, Alum66328_c6_seq1, Alum64262_c0_seq2, Alum64262_c0_seq1, Alum65317_c0_seq4, Alum65317_c0_seq3, Alum65317_c0_seq2, Alum65317_c0_seq1, Alum61119_c0_seq2, Alum66328_c6_seq12, Alum66328_c6_seq10, Alum59605_c0_seq4, Alum59605_c0_seq1	Alum51082_c0_seq1, Alum63234_c2_seq5, Alum63234_c2_seq4, Alum68700_c0_seq1
GO:0009897	external side of plasma membrane	C	0.00172863	0.000130124	15	4	9963	18249	over	Alum66037_c0_seq1, Alum65933_c0_seq2, Alum51861_c0_seq1, Alum62661_c0_seq1, Alum61748_c0_seq4, Alum61748_c0_seq3, Alum61748_c0_seq1, Alum62539_c0_seq4, Alum62539_c0_seq3, Alum62539_c0_seq2, Alum62539_c0_seq1, Alum53300_c1_seq1, Alum66883_c0_seq4, Alum66883_c0_seq3, Alum66883_c0_seq2	Alum66037_c0_seq2, Alum52207_c0_seq2, Alum52207_c0_seq1, Alum57043_c0_seq1
GO:0006563	L-serine metabolic process	P	0.00192308	0.000145173	64	60	9914	18193	over	Alum59198_c0_seq1, Alum60188_c0_seq1, Alum62886_c0_seq1, Alum54550_c0_seq1, Alum65123_c1_seq1, Alum65065_c0_seq2, Alum65139_c0_seq4, Alum65139_c0_seq2, Alum62944_c0_seq8, Alum62944_c0_seq7, Alum62944_c0_seq6, Alum62944_c0_seq5, Alum62944_c0_seq4, Alum62944_c0_seq3, Alum62944_c0_seq2, Alum62944_c0_seq1, Alum65565_c1_seq7, Alum56229_c0_seq1, Alum57602_c0_seq1, Alum63905_c0_seq8, Alum63905_c0_seq7, …	Alum50358_c0_seq1, Alum59283_c0_seq11, Alum59283_c0_seq10, Alum26869_c0_seq1, Alum68382_c0_seq1, Alum44798_c0_seq1, Alum26232_c0_seq1, Alum61856_c0_seq2, Alum61856_c0_seq1, Alum61856_c1_seq9, Alum61856_c1_seq8, Alum61856_c1_seq7, Alum61856_c1_seq6, Alum61856_c1_seq4, Alum61856_c1_seq3, Alum61856_c1_seq2, Alum61856_c1_seq1, Alum52529_c0_seq1, Alum49003_c0_seq1, Alum66717_c0_seq11, Alum22476_c0_seq…
GO:2000274	regulation of epithelial cell migration, open tracheal system	P	0.00192317	0.000145385	35	24	9943	18229	over	Alum67405_c0_seq16, Alum67405_c0_seq15, Alum67405_c0_seq14, Alum67405_c0_seq13, Alum67405_c0_seq12, Alum67405_c0_seq11, Alum67405_c0_seq10, Alum57033_c1_seq2, Alum57033_c1_seq1, Alum54716_c0_seq1, Alum67004_c0_seq1, Alum63978_c0_seq1, Alum64307_c0_seq1, Alum63593_c0_seq4, Alum63593_c0_seq3, Alum63593_c0_seq2, Alum63593_c0_seq1, Alum61159_c1_seq1, Alum62568_c0_seq1, Alum63260_c0_seq2, Alum63260_c0…	Alum26290_c0_seq1, Alum64151_c0_seq1, Alum41126_c0_seq4, Alum41126_c0_seq1, Alum47345_c0_seq2, Alum47345_c0_seq1, Alum57683_c1_seq13, Alum59923_c1_seq1, Alum68993_c0_seq1, Alum60308_c0_seq5, Alum60308_c0_seq2, Alum51654_c0_seq6, Alum51654_c0_seq5, Alum51654_c0_seq4, Alum51654_c0_seq1, Alum39089_c0_seq1, Alum68260_c0_seq1, Alum68883_c0_seq1, Alum68823_c0_seq1, Alum65155_c0_seq7, Alum47422_c0_seq1,…
GO:0007110	meiosis I cytokinesis	P	0.00203418	0.000155029	34	23	9944	18230	over	Alum66673_c0_seq1, Alum65850_c0_seq10, Alum61917_c0_seq1, Alum54716_c0_seq1, Alum61552_c0_seq6, Alum61552_c0_seq5, Alum61552_c0_seq2, Alum61552_c0_seq1, Alum60674_c0_seq1, Alum62372_c0_seq2, Alum62372_c0_seq1, Alum65850_c0_seq9, Alum65850_c0_seq8, Alum65850_c0_seq6, Alum65850_c0_seq5, Alum65850_c0_seq4, Alum65850_c0_seq3, Alum65850_c0_seq2, Alum65850_c0_seq1, Alum66137_c0_seq2, Alum66137_c0_seq1,…	Alum69055_c0_seq1, Alum46465_c0_seq4, Alum53804_c0_seq1, Alum57242_c0_seq2, Alum54543_c0_seq3, Alum54543_c0_seq2, Alum65584_c0_seq9, Alum65584_c0_seq8, Alum65584_c0_seq6, Alum65584_c0_seq5, Alum65584_c0_seq4, Alum65584_c0_seq3, Alum65584_c0_seq2, Alum65584_c0_seq12, Alum54534_c1_seq1, Alum42416_c0_seq2, Alum24930_c0_seq1, Alum45769_c0_seq1, Alum33445_c0_seq1, Alum68173_c0_seq1, Alum56859_c0_seq1,…
GO:0006614	SRP-dependent cotranslational protein targeting to membrane	P	0.00203418	0.000156642	12	2	9966	18251	over	Alum63945_c0_seq3, Alum63945_c0_seq2, Alum55899_c0_seq1, Alum65142_c0_seq2, Alum65142_c0_seq1, Alum62403_c0_seq1, Alum61108_c0_seq3, Alum63857_c0_seq1, Alum64519_c0_seq1, Alum58633_c0_seq1, Alum58552_c0_seq2, Alum58552_c0_seq1	Alum40918_c0_seq1, Alum26781_c0_seq1
GO:0015937	coenzyme A biosynthetic process	P	0.00203418	0.000156642	12	2	9966	18251	over	Alum66807_c0_seq9, Alum66807_c0_seq8, Alum66807_c0_seq6, Alum66807_c0_seq5, Alum66807_c0_seq2, Alum64963_c2_seq9, Alum64963_c2_seq8, Alum64963_c2_seq5, Alum64963_c2_seq3, Alum64963_c2_seq2, Alum66807_c0_seq10, Alum57596_c0_seq1	Alum59409_c0_seq5, Alum59409_c0_seq3
GO:0038005	peptide bond cleavage involved in epidermal growth factor receptor ligand maturation	P	0.00205938	0.000160314	16	5	9962	18248	over	Alum33818_c0_seq2, Alum62000_c3_seq19, Alum62000_c3_seq12, Alum71081_c0_seq1, Alum65073_c0_seq3, Alum65073_c0_seq2, Alum58866_c0_seq1, Alum63799_c5_seq1, Alum52168_c0_seq1, Alum65146_c0_seq8, Alum65146_c0_seq6, Alum65146_c0_seq5, Alum65146_c0_seq4, Alum65146_c0_seq3, Alum65146_c0_seq2, Alum65146_c0_seq1	Alum24744_c0_seq1, Alum48669_c0_seq1, Alum68863_c0_seq1, Alum25431_c0_seq1, Alum49363_c1_seq2
GO:0005778	peroxisomal membrane	C	0.00205938	0.000160314	16	5	9962	18248	over	Alum64043_c0_seq26, Alum65493_c0_seq1, Alum64276_c0_seq1, Alum62969_c0_seq4, Alum66047_c0_seq15, Alum62100_c3_seq4, Alum60397_c0_seq2, Alum60397_c0_seq1, Alum62100_c3_seq10, Alum63203_c0_seq2, Alum63203_c0_seq1, Alum54478_c0_seq5, Alum54478_c0_seq4, Alum65061_c0_seq1, Alum65581_c0_seq1, Alum52473_c0_seq1	Alum48619_c0_seq1, Alum66573_c1_seq27, Alum66573_c1_seq13, Alum66573_c1_seq2, Alum55471_c0_seq1
GO:0006525	arginine metabolic process	P	0.00222969	0.000174765	48	40	9930	18213	over	Alum65976_c0_seq2, Alum65976_c0_seq1, Alum56655_c0_seq1, Alum57058_c0_seq1, Alum60210_c0_seq2, Alum67929_c0_seq1, Alum59242_c0_seq1, Alum66793_c0_seq2, Alum66793_c0_seq1, Alum29168_c0_seq2, Alum29168_c0_seq1, Alum63858_c0_seq2, Alum63858_c0_seq1, Alum57030_c0_seq1, Alum54327_c0_seq1, Alum57782_c0_seq2, Alum57782_c0_seq1, Alum63757_c0_seq2, Alum63757_c0_seq1, Alum62570_c0_seq4, Alum62570_c0_seq2, …	Alum27251_c0_seq1, Alum42299_c0_seq4, Alum60925_c1_seq4, Alum60925_c1_seq3, Alum60925_c1_seq1, Alum22595_c0_seq1, Alum61472_c0_seq1, Alum68270_c0_seq1, Alum26478_c0_seq1, Alum44798_c0_seq1, Alum64908_c0_seq1, Alum57169_c0_seq2, Alum57169_c0_seq1, Alum53011_c1_seq1, Alum50245_c0_seq1, Alum39895_c0_seq2, Alum39895_c0_seq1, Alum63217_c0_seq1, Alum44730_c0_seq1, Alum68527_c0_seq1, Alum22304_c0_seq1, …
GO:0006469	negative regulation of protein kinase activity	P	0.00224851	0.000176963	99	109	9879	18144	over	Alum63805_c0_seq3, Alum63805_c0_seq1, Alum62212_c0_seq1, Alum60956_c0_seq1, Alum67145_c0_seq2, Alum67145_c0_seq1, Alum64415_c0_seq1, Alum51974_c0_seq1, Alum67042_c0_seq4, Alum67042_c0_seq3, Alum67042_c0_seq2, Alum67042_c0_seq1, Alum66428_c0_seq8, Alum66428_c0_seq6, Alum66428_c0_seq4, Alum66428_c0_seq3, Alum66428_c0_seq2, Alum66428_c0_seq1, Alum56537_c0_seq1, Alum61644_c0_seq8, Alum61644_c0_seq7, …	Alum38833_c1_seq1, Alum68517_c0_seq1, Alum44977_c0_seq2, Alum55071_c0_seq2, Alum45418_c0_seq1, Alum26333_c0_seq1, Alum48060_c0_seq1, Alum45855_c1_seq2, Alum57111_c0_seq1, Alum2753_c0_seq1, Alum67747_c0_seq21, Alum48060_c1_seq1, Alum75601_c0_seq1, Alum61855_c0_seq13, Alum66597_c0_seq9, Alum66597_c0_seq8, Alum66597_c0_seq7, Alum66597_c0_seq5, Alum66597_c0_seq3, Alum66597_c0_seq2, Alum66597_c0_seq1,…
GO:0006448	regulation of translational elongation	P	0.00234163	0.000184542	38	28	9940	18225	over	Alum65853_c0_seq3, Alum65853_c0_seq1, Alum65074_c0_seq2, Alum60229_c1_seq3, Alum60229_c1_seq2, Alum60229_c1_seq1, Alum56702_c0_seq1, Alum59698_c1_seq1, Alum63244_c0_seq1, Alum65585_c0_seq2, Alum65585_c0_seq1, Alum63718_c1_seq4, Alum63718_c1_seq3, Alum63718_c1_seq1, Alum63960_c0_seq1, Alum66269_c0_seq1, Alum66476_c1_seq8, Alum62698_c0_seq1, Alum67653_c1_seq9, Alum67653_c1_seq5, Alum67653_c1_seq4, …	Alum52933_c0_seq1, Alum22569_c1_seq1, Alum65621_c0_seq8, Alum65621_c0_seq7, Alum65621_c0_seq6, Alum65621_c0_seq4, Alum65621_c0_seq3, Alum65621_c0_seq2, Alum65621_c0_seq1, Alum65853_c0_seq4, Alum54986_c0_seq2, Alum54986_c0_seq1, Alum65621_c0_seq10, Alum63718_c1_seq2, Alum62598_c0_seq7, Alum62598_c0_seq6, Alum62598_c0_seq5, Alum62598_c0_seq2, Alum62598_c0_seq1, Alum59215_c0_seq1, Alum62158_c2_seq4,…
GO:0007065	male meiosis sister chromatid cohesion	P	0.00235613	0.000186189	17	6	9961	18247	over	Alum65297_c0_seq1, Alum65565_c1_seq9, Alum65565_c1_seq2, Alum65565_c1_seq1, Alum64609_c0_seq6, Alum64609_c0_seq5, Alum64609_c0_seq4, Alum64609_c0_seq1, Alum65565_c1_seq34, Alum65565_c1_seq32, Alum65565_c1_seq27, Alum65565_c1_seq25, Alum65565_c1_seq13, Alum55814_c0_seq2, Alum55814_c0_seq1, Alum63158_c0_seq4, Alum63158_c0_seq1	Alum65565_c1_seq3, Alum65565_c1_seq33, Alum65565_c1_seq24, Alum65565_c1_seq20, Alum65565_c1_seq18, Alum63158_c0_seq3
GO:0000245	spliceosomal Alumlex assembly	P	0.00239699	0.000189675	73	73	9905	18180	over	Alum50971_c0_seq1, Alum63570_c0_seq36, Alum63570_c0_seq33, Alum63594_c0_seq9, Alum63594_c0_seq8, Alum63594_c0_seq7, Alum63960_c0_seq1, Alum63594_c0_seq5, Alum63594_c0_seq3, Alum63594_c0_seq2, Alum63594_c0_seq1, Alum57075_c0_seq3, Alum67214_c1_seq2, Alum62745_c0_seq9, Alum62745_c0_seq8, Alum62745_c0_seq7, Alum62745_c0_seq6, Alum62745_c0_seq5, Alum62745_c0_seq4, Alum62745_c0_seq3, Alum62745_c0_seq2…	Alum57743_c0_seq1, Alum54486_c0_seq5, Alum54486_c0_seq4, Alum55123_c0_seq1, Alum54486_c0_seq3, Alum54486_c0_seq2, Alum54486_c0_seq1, Alum62918_c0_seq9, Alum62918_c0_seq7, Alum45288_c0_seq4, Alum45288_c0_seq3, Alum45288_c0_seq2, Alum45288_c0_seq1, Alum55386_c0_seq8, Alum55386_c0_seq7, Alum55386_c0_seq6, Alum55386_c0_seq5, Alum55386_c0_seq4, Alum55386_c0_seq3, Alum55386_c0_seq2, Alum55386_c0_seq1, …
GO:0003333	amino acid transmembrane transport	P	0.00250941	0.000199108	37	27	9941	18226	over	Alum63609_c0_seq1, Alum63250_c0_seq1, Alum63458_c0_seq1, Alum65312_c0_seq3, Alum65312_c0_seq2, Alum65312_c0_seq1, Alum66936_c0_seq2, Alum66936_c0_seq1, Alum66869_c0_seq8, Alum63990_c0_seq1, Alum63569_c0_seq2, Alum63569_c0_seq1, Alum66321_c0_seq8, Alum64525_c0_seq1, Alum66321_c0_seq7, Alum66321_c0_seq6, Alum66321_c0_seq4, Alum66321_c0_seq3, Alum66869_c0_seq10, Alum62980_c0_seq2, Alum62980_c0_seq1,…	Alum63758_c0_seq9, Alum63758_c0_seq6, Alum63758_c0_seq4, Alum63758_c0_seq2, Alum54144_c0_seq1, Alum48180_c0_seq1, Alum36844_c0_seq2, Alum36844_c0_seq1, Alum49106_c0_seq1, Alum49436_c0_seq2, Alum49436_c0_seq1, Alum58852_c0_seq2, Alum58852_c0_seq1, Alum51433_c0_seq3, Alum66321_c0_seq5, Alum66321_c0_seq2, Alum66321_c0_seq1, Alum59228_c0_seq1, Alum63339_c0_seq2, Alum61897_c1_seq1, Alum63081_c0_seq1, …
GO:0051287	NAD binding	F	0.00254327	0.000202068	42	33	9936	18220	over	Alum62179_c0_seq1, Alum26818_c0_seq1, Alum63229_c0_seq4, Alum63229_c0_seq3, Alum63229_c0_seq2, Alum61891_c0_seq1, Alum65855_c0_seq6, Alum65855_c0_seq5, Alum63235_c0_seq1, Alum63905_c0_seq9, Alum63905_c0_seq8, Alum63905_c0_seq7, Alum63905_c0_seq6, Alum63905_c0_seq5, Alum63905_c0_seq2, Alum59604_c0_seq2, Alum59604_c0_seq1, Alum61528_c0_seq2, Alum61528_c0_seq1, Alum61264_c0_seq1, Alum61856_c1_seq11,…	Alum44798_c0_seq1, Alum65855_c0_seq1, Alum61856_c0_seq2, Alum61856_c0_seq1, Alum45285_c0_seq1, Alum61856_c1_seq9, Alum61856_c1_seq8, Alum61856_c1_seq7, Alum61856_c1_seq6, Alum61856_c1_seq4, Alum61856_c1_seq3, Alum61856_c1_seq2, Alum61856_c1_seq1, Alum61856_c1_seq12, Alum61856_c1_seq10, Alum66344_c0_seq2, Alum66344_c0_seq1, Alum41208_c0_seq1, Alum49556_c0_seq2, Alum49556_c0_seq1, Alum66013_c0_seq1…
GO:0051536	iron-sulfur cluster binding	F	0.00274093	0.000219826	41	32	9937	18221	over	Alum36311_c0_seq1, Alum26818_c0_seq1, Alum52756_c0_seq1, Alum53335_c0_seq1, Alum63000_c0_seq1, Alum65317_c0_seq4, Alum65317_c0_seq3, Alum65317_c0_seq2, Alum65317_c0_seq1, Alum63355_c0_seq1, Alum67492_c1_seq3, Alum62747_c0_seq2, Alum62747_c0_seq1, Alum65848_c0_seq1, Alum41801_c0_seq1, Alum67729_c0_seq13, Alum67729_c0_seq10, Alum58421_c0_seq2, Alum67729_c0_seq8, Alum67729_c0_seq7, Alum67729_c0_seq6…	Alum66251_c1_seq8, Alum66251_c1_seq7, Alum66251_c1_seq1, Alum47812_c0_seq5, Alum47812_c0_seq4, Alum47812_c0_seq3, Alum47812_c0_seq2, Alum68697_c0_seq1, Alum68224_c0_seq1, Alum66251_c1_seq31, Alum66251_c1_seq30, Alum66251_c1_seq28, Alum66251_c1_seq27, Alum66251_c1_seq25, Alum66251_c1_seq24, Alum66251_c1_seq23, Alum66251_c1_seq22, Alum66251_c1_seq21, Alum66251_c1_seq18, Alum66251_c1_seq16, Alum6625…
GO:0051233	spindle midzone	C	0.00275091	0.000224577	74	75	9904	18178	over	Alum65121_c0_seq1, Alum58161_c0_seq3, Alum58161_c0_seq2, Alum58161_c0_seq1, Alum63675_c0_seq1, Alum64734_c1_seq3, Alum64734_c1_seq2, Alum51021_c0_seq1, Alum57495_c1_seq2, Alum67352_c0_seq4, Alum67352_c0_seq1, Alum59510_c0_seq2, Alum61711_c1_seq1, Alum48027_c0_seq1, Alum40558_c0_seq1, Alum64609_c0_seq6, Alum64609_c0_seq5, Alum64609_c0_seq4, Alum64609_c0_seq1, Alum52796_c0_seq2, Alum62354_c0_seq1, …	Alum48730_c0_seq5, Alum48730_c0_seq4, Alum48730_c0_seq3, Alum48730_c0_seq2, Alum48730_c0_seq1, Alum69069_c0_seq1, Alum51021_c0_seq2, Alum45228_c0_seq3, Alum45228_c0_seq2, Alum73758_c0_seq1, Alum67352_c0_seq7, Alum67352_c0_seq6, Alum67352_c0_seq3, Alum67352_c0_seq2, Alum39939_c1_seq1, Alum45522_c0_seq1, Alum57926_c0_seq1, Alum65769_c0_seq56, Alum65769_c0_seq49, Alum65769_c0_seq48, Alum65769_c0_seq…
GO:0006626	protein targeting to mitochondrion	P	0.00275091	0.000226518	10	1	9968	18252	over	Alum55922_c0_seq2, Alum65649_c1_seq12, Alum63000_c0_seq1, Alum64356_c1_seq2, Alum58605_c0_seq1, Alum65745_c1_seq5, Alum65745_c1_seq3, Alum41801_c0_seq1, Alum59095_c0_seq1, Alum53249_c0_seq1	Alum68956_c0_seq1
GO:0005786	signal recognition particle, endoplasmic reticulum targeting	C	0.00275091	0.000226518	10	1	9968	18252	over	Alum63376_c1_seq1, Alum55332_c0_seq1, Alum65142_c0_seq2, Alum65142_c0_seq1, Alum62403_c0_seq1, Alum61108_c0_seq3, Alum63857_c0_seq1, Alum64519_c0_seq1, Alum58552_c0_seq2, Alum58552_c0_seq1	Alum40918_c0_seq1
GO:0000796	condensin Alumlex	C	0.00275091	0.000226518	10	1	9968	18252	over	Alum66437_c0_seq2, Alum66437_c0_seq1, Alum67279_c0_seq7, Alum67279_c0_seq5, Alum67279_c0_seq4, Alum67279_c0_seq3, Alum67279_c0_seq1, Alum66451_c0_seq1, Alum66418_c0_seq2, Alum66418_c0_seq1	Alum57541_c1_seq1
GO:0005487	nucleocytoplasmic transporter activity	F	0.00275091	0.000226518	10	1	9968	18252	over	Alum64868_c0_seq3, Alum64868_c0_seq2, Alum64868_c0_seq1, Alum64309_c0_seq8, Alum64309_c0_seq7, Alum64309_c0_seq6, Alum64309_c0_seq5, Alum64309_c0_seq3, Alum64309_c0_seq1, Alum54558_c0_seq1	Alum66304_c1_seq1
GO:0016918	retinal binding	F	0.00275091	0.000226518	10	1	9968	18252	over	Alum60987_c0_seq1, Alum59442_c0_seq4, Alum59442_c0_seq3, Alum59442_c0_seq2, Alum59442_c0_seq1, Alum57411_c0_seq1, Alum63492_c0_seq6, Alum63492_c0_seq4, Alum63492_c0_seq3, Alum63492_c0_seq2	Alum48544_c0_seq1
GO:0043666	regulation of phosphoprotein phosphatase activity	P	0.00275091	0.000226518	10	1	9968	18252	over	Alum65953_c0_seq1, Alum64403_c0_seq8, Alum64403_c0_seq4, Alum64403_c0_seq2, Alum64403_c0_seq1, Alum64403_c0_seq18, Alum64403_c0_seq15, Alum64403_c0_seq14, Alum64403_c0_seq12, Alum64403_c0_seq11	Alum51886_c0_seq1
GO:0008523	sodium-dependent multivitamin transmembrane transporter activity	F	0.00275091	0.000226518	10	1	9968	18252	over	Alum65415_c0_seq6, Alum65415_c0_seq5, Alum65415_c0_seq4, Alum65415_c0_seq3, Alum65415_c0_seq2, Alum65415_c0_seq1, Alum66089_c0_seq4, Alum66089_c0_seq3, Alum66089_c0_seq2, Alum66089_c0_seq1	Alum69418_c0_seq1
GO:0046701	insecticide catabolic process	P	0.00275091	0.000226518	10	1	9968	18252	over	Alum66152_c0_seq6, Alum66152_c0_seq3, Alum62814_c0_seq2, Alum62814_c0_seq1, Alum39929_c1_seq1, Alum63616_c0_seq4, Alum63616_c0_seq2, Alum63616_c0_seq1, Alum40485_c0_seq1, Alum62744_c0_seq1	Alum59918_c1_seq1
GO:0004032	alditol:NADP+ 1-oxidoreductase activity	F	0.00275091	0.000226518	10	1	9968	18252	over	Alum58485_c0_seq1, Alum60234_c0_seq3, Alum60234_c0_seq2, Alum60234_c0_seq1, Alum56498_c0_seq2, Alum56498_c0_seq1, Alum61938_c0_seq1, Alum20918_c0_seq1, Alum59553_c0_seq2, Alum59553_c0_seq1	Alum43531_c0_seq1
GO:0015226	carnitine transmembrane transporter activity	F	0.00275091	0.000226518	10	1	9968	18252	over	Alum60985_c0_seq1, Alum65355_c0_seq7, Alum65355_c0_seq6, Alum65355_c0_seq5, Alum65355_c0_seq3, Alum65355_c0_seq2, Alum65355_c0_seq1, Alum64954_c1_seq2, Alum64954_c1_seq1, Alum59388_c0_seq1	Alum21707_c0_seq1
GO:0003906	DNA-(apurinic or apyrimidinic site) lyase activity	F	0.002762	0.000228023	13	3	9965	18250	over	Alum63686_c0_seq2, Alum63686_c0_seq1, Alum63755_c0_seq3, Alum63755_c0_seq2, Alum63755_c0_seq1, Alum64030_c0_seq1, Alum53091_c0_seq2, Alum53091_c0_seq1, Alum57144_c0_seq2, Alum54916_c0_seq2, Alum59757_c0_seq1, Alum20603_c0_seq1, Alum57051_c1_seq1	Alum21358_c0_seq1, Alum41491_c0_seq1, Alum56460_c0_seq1
GO:2001262	positive regulation of semaphorin-plexin signaling pathway	P	0.0028882	0.00024135	21	10	9957	18243	over	Alum64658_c1_seq2, Alum67862_c0_seq30, Alum67862_c0_seq28, Alum67862_c0_seq26, Alum67862_c0_seq25, Alum67862_c0_seq24, Alum67862_c0_seq23, Alum67862_c0_seq22, Alum67862_c0_seq19, Alum67862_c0_seq18, Alum67862_c0_seq17, Alum67862_c0_seq16, Alum67862_c0_seq14, Alum67862_c0_seq11, Alum66781_c0_seq7, Alum67862_c0_seq9, Alum67862_c0_seq8, Alum67862_c0_seq7, Alum67862_c0_seq6, Alum67862_c0_seq5, Alum67…	Alum64658_c1_seq3, Alum64658_c1_seq1, Alum67862_c0_seq27, Alum67862_c0_seq20, Alum67862_c0_seq13, Alum67862_c0_seq12, Alum67862_c0_seq10, Alum67862_c0_seq4, Alum67862_c0_seq3, Alum67862_c0_seq2
GO:0008061	chitin binding	F	0.0028882	0.000242036	24	13	9954	18240	over	Alum58327_c0_seq1, Alum66066_c0_seq6, Alum54658_c0_seq1, Alum52285_c0_seq1, Alum64050_c0_seq1, Alum26139_c0_seq1, Alum66289_c0_seq1, Alum66480_c0_seq2, Alum66543_c0_seq1, Alum57999_c0_seq1, Alum60779_c0_seq1, Alum56016_c0_seq1, Alum45753_c1_seq1, Alum66180_c2_seq8, Alum66180_c2_seq7, Alum66180_c2_seq6, Alum66180_c2_seq5, Alum66180_c2_seq4, Alum52911_c0_seq1, Alum67014_c0_seq3, Alum67014_c0_seq2, …	Alum66066_c0_seq2, Alum53724_c0_seq4, Alum53724_c0_seq2, Alum66066_c0_seq14, Alum66066_c0_seq10, Alum59722_c0_seq1, Alum56407_c2_seq1, Alum64384_c0_seq2, Alum64384_c0_seq1, Alum21997_c0_seq1, Alum22381_c0_seq1, Alum55099_c0_seq2, Alum47774_c0_seq1
GO:0070676	intralumenal vesicle formation	P	0.0028882	0.00024308	8	0	9970	18253	over	Alum60732_c1_seq9, Alum60732_c1_seq8, Alum60732_c1_seq7, Alum60732_c1_seq6, Alum60732_c1_seq5, Alum60732_c1_seq4, Alum60732_c1_seq3, Alum60732_c1_seq2
GO:0044214	fully spanning plasma membrane	C	0.0028882	0.00024308	8	0	9970	18253	over	Alum64967_c0_seq10, Alum63080_c1_seq2, Alum58211_c0_seq3, Alum64967_c0_seq8, Alum64967_c0_seq6, Alum64967_c0_seq5, Alum64967_c0_seq3, Alum64967_c0_seq2
GO:0016805	dipeptidase activity	F	0.0028882	0.00024308	8	0	9970	18253	over	Alum59479_c0_seq4, Alum59479_c0_seq3, Alum59479_c0_seq2, Alum59479_c0_seq1, Alum62769_c0_seq3, Alum62769_c0_seq2, Alum62769_c0_seq1, Alum62188_c0_seq1
GO:0004355	glutamate synthase (NADPH) activity	F	0.0028882	0.00024308	8	0	9970	18253	over	Alum67729_c0_seq13, Alum67729_c0_seq10, Alum67729_c0_seq8, Alum67729_c0_seq7, Alum67729_c0_seq6, Alum67729_c0_seq5, Alum67729_c0_seq2, Alum67729_c0_seq1
GO:0047444	N-acylneuraminate-9-phosphate synthase activity	F	0.0028882	0.00024308	8	0	9970	18253	over	Alum67079_c0_seq8, Alum67079_c0_seq7, Alum67079_c0_seq6, Alum67079_c0_seq5, Alum67079_c0_seq4, Alum67079_c0_seq3, Alum67079_c0_seq2, Alum67079_c0_seq1
GO:0008442	3-hydroxyisobutyrate dehydrogenase activity	F	0.0028882	0.00024308	8	0	9970	18253	over	Alum67248_c0_seq7, Alum67248_c0_seq6, Alum67248_c0_seq5, Alum67248_c0_seq4, Alum67248_c0_seq3, Alum67248_c0_seq2, Alum67248_c0_seq1, Alum59619_c0_seq1
GO:0016040	glutamate synthase (NADH) activity	F	0.0028882	0.00024308	8	0	9970	18253	over	Alum67729_c0_seq13, Alum67729_c0_seq10, Alum67729_c0_seq8, Alum67729_c0_seq7, Alum67729_c0_seq6, Alum67729_c0_seq5, Alum67729_c0_seq2, Alum67729_c0_seq1
GO:0004067	asparaginase activity	F	0.0028882	0.00024308	8	0	9970	18253	over	Alum60792_c0_seq2, Alum64670_c0_seq3, Alum64670_c0_seq2, Alum64670_c0_seq1, Alum65423_c0_seq5, Alum65423_c0_seq4, Alum65423_c0_seq3, Alum65423_c0_seq2
GO:0007406	negative regulation of neuroblast proliferation	P	0.00305748	0.000258637	67	66	9911	18187	over	Alum63805_c0_seq3, Alum63805_c0_seq1, Alum62212_c0_seq1, Alum60956_c0_seq1, Alum67145_c0_seq2, Alum67145_c0_seq1, Alum53270_c0_seq1, Alum64415_c0_seq1, Alum66428_c0_seq8, Alum66428_c0_seq6, Alum66428_c0_seq4, Alum66428_c0_seq3, Alum66428_c0_seq2, Alum66428_c0_seq1, Alum61644_c0_seq8, Alum61644_c0_seq7, Alum65159_c1_seq2, Alum65159_c1_seq1, Alum67343_c0_seq3, Alum63540_c0_seq2, Alum66657_c0_seq5, …	Alum68316_c0_seq1, Alum48730_c0_seq5, Alum48730_c0_seq4, Alum48730_c0_seq3, Alum48730_c0_seq2, Alum48730_c0_seq1, Alum38833_c1_seq1, Alum68713_c0_seq1, Alum54906_c0_seq2, Alum54906_c0_seq1, Alum55071_c0_seq2, Alum51649_c0_seq1, Alum67747_c0_seq21, Alum75601_c0_seq1, Alum64683_c0_seq18, Alum64683_c0_seq17, Alum61649_c2_seq3, Alum61649_c2_seq2, Alum62240_c0_seq16, Alum62240_c0_seq15, Alum62240_c0_s…
GO:0007111	meiosis II cytokinesis	P	0.00313122	0.000265881	33	23	9945	18230	over	Alum66673_c0_seq1, Alum65850_c0_seq10, Alum61917_c0_seq1, Alum54716_c0_seq1, Alum61552_c0_seq6, Alum61552_c0_seq5, Alum61552_c0_seq2, Alum61552_c0_seq1, Alum60674_c0_seq1, Alum62372_c0_seq2, Alum62372_c0_seq1, Alum65850_c0_seq9, Alum65850_c0_seq8, Alum65850_c0_seq6, Alum65850_c0_seq5, Alum65850_c0_seq4, Alum65850_c0_seq3, Alum65850_c0_seq2, Alum65850_c0_seq1, Alum66137_c0_seq2, Alum66137_c0_seq1,…	Alum69055_c0_seq1, Alum46465_c0_seq4, Alum53804_c0_seq1, Alum57242_c0_seq2, Alum54543_c0_seq3, Alum54543_c0_seq2, Alum65584_c0_seq9, Alum65584_c0_seq8, Alum65584_c0_seq6, Alum65584_c0_seq5, Alum65584_c0_seq4, Alum65584_c0_seq3, Alum65584_c0_seq2, Alum65584_c0_seq12, Alum54534_c1_seq1, Alum42416_c0_seq2, Alum24930_c0_seq1, Alum45769_c0_seq1, Alum33445_c0_seq1, Alum68173_c0_seq1, Alum56859_c0_seq1,…
GO:0005200	structural constituent of cytoskeleton	F	0.00315825	0.000268852	85	91	9893	18162	over	Alum60106_c0_seq1, Alum64449_c3_seq1, Alum59941_c0_seq1, Alum64892_c0_seq2, Alum64892_c0_seq1, Alum46278_c0_seq2, Alum61843_c0_seq1, Alum57176_c0_seq1, Alum67654_c0_seq2, Alum61906_c0_seq1, Alum67788_c0_seq1, Alum64765_c0_seq7, Alum64765_c0_seq6, Alum64765_c0_seq5, Alum64765_c0_seq1, Alum67660_c0_seq5, Alum67660_c0_seq4, Alum67660_c0_seq1, Alum67821_c0_seq2, Alum67821_c0_seq1, Alum63847_c0_seq2, …	Alum25219_c0_seq1, Alum67660_c0_seq2, Alum26628_c0_seq1, Alum25394_c0_seq1, Alum52812_c0_seq1, Alum45073_c0_seq1, Alum66331_c1_seq4, Alum61300_c0_seq2, Alum61300_c0_seq1, Alum59193_c7_seq3, Alum58185_c0_seq4, Alum58185_c0_seq3, Alum58185_c0_seq2, Alum58185_c0_seq1, Alum52509_c0_seq1, Alum53623_c0_seq9, Alum53623_c0_seq8, Alum53623_c0_seq7, Alum53623_c0_seq6, Alum53623_c0_seq5, Alum53623_c0_seq4, …
GO:0003997	acyl-CoA oxidase activity	F	0.00342392	0.000293667	14	4	9964	18249	over	Alum66229_c0_seq1, Alum61994_c1_seq2, Alum61994_c1_seq1, Alum60217_c0_seq2, Alum65812_c0_seq1, Alum66292_c0_seq4, Alum66292_c0_seq3, Alum66292_c0_seq2, Alum66292_c0_seq1, Alum66087_c0_seq3, Alum66087_c0_seq1, Alum66332_c0_seq4, Alum66332_c0_seq3, Alum66332_c0_seq2	Alum64825_c0_seq5, Alum65738_c1_seq3, Alum65738_c1_seq2, Alum65738_c1_seq1
GO:0016011	dystroglycan Alumlex	C	0.00342392	0.000293667	14	4	9964	18249	over	Alum67821_c0_seq2, Alum67821_c0_seq1, Alum63847_c0_seq2, Alum63847_c0_seq1, Alum60752_c0_seq3, Alum60752_c0_seq2, Alum60752_c0_seq1, Alum60553_c0_seq1, Alum66866_c0_seq4, Alum66866_c0_seq3, Alum66866_c0_seq2, Alum66866_c0_seq1, Alum62235_c0_seq4, Alum62235_c0_seq2	Alum59289_c0_seq7, Alum59289_c0_seq2, Alum59289_c0_seq1, Alum56263_c1_seq1
GO:0015321	sodium-dependent phosphate transmembrane transporter activity	F	0.00342392	0.000293667	14	4	9964	18249	over	Alum62257_c0_seq2, Alum62257_c0_seq1, Alum60944_c0_seq1, Alum63051_c3_seq1, Alum44849_c0_seq1, Alum61833_c0_seq3, Alum64121_c0_seq1, Alum58814_c1_seq6, Alum58814_c1_seq5, Alum58814_c1_seq4, Alum58814_c1_seq3, Alum58814_c1_seq2, Alum58814_c1_seq1, Alum64846_c0_seq2	Alum24375_c0_seq1, Alum45385_c0_seq1, Alum44849_c0_seq2, Alum63846_c0_seq1
GO:0006566	threonine metabolic process	P	0.00369241	0.000317487	62	60	9916	18193	over	Alum59198_c0_seq1, Alum60188_c0_seq1, Alum62886_c0_seq1, Alum54550_c0_seq1, Alum65123_c1_seq1, Alum65065_c0_seq2, Alum65139_c0_seq4, Alum65139_c0_seq2, Alum62944_c0_seq8, Alum62944_c0_seq7, Alum62944_c0_seq6, Alum62944_c0_seq5, Alum62944_c0_seq4, Alum62944_c0_seq3, Alum62944_c0_seq2, Alum62944_c0_seq1, Alum65565_c1_seq7, Alum56229_c0_seq1, Alum57602_c0_seq1, Alum63905_c0_seq8, Alum63905_c0_seq7, …	Alum50358_c0_seq1, Alum59283_c0_seq11, Alum59283_c0_seq10, Alum26869_c0_seq1, Alum68382_c0_seq1, Alum44798_c0_seq1, Alum26232_c0_seq1, Alum61856_c0_seq2, Alum61856_c0_seq1, Alum61856_c1_seq9, Alum61856_c1_seq8, Alum61856_c1_seq7, Alum61856_c1_seq6, Alum61856_c1_seq4, Alum61856_c1_seq3, Alum61856_c1_seq2, Alum61856_c1_seq1, Alum52529_c0_seq1, Alum49003_c0_seq1, Alum57262_c0_seq2, Alum57262_c0_seq1…
GO:0030246	carbohydrate binding	F	0.00378195	0.00032559	41	33	9937	18220	over	Alum61296_c0_seq1, Alum67243_c0_seq1, Alum67788_c0_seq1, Alum59791_c0_seq2, Alum59791_c0_seq1, Alum64906_c0_seq2, Alum64906_c0_seq1, Alum67105_c0_seq2, Alum67105_c0_seq1, Alum61581_c0_seq1, Alum62680_c0_seq1, Alum66646_c0_seq9, Alum66646_c0_seq8, Alum66646_c0_seq6, Alum66646_c0_seq5, Alum66646_c0_seq3, Alum66322_c0_seq1, Alum67751_c0_seq3, Alum66313_c0_seq1, Alum67104_c0_seq7, Alum67104_c0_seq5, …	Alum22820_c0_seq2, Alum22820_c0_seq1, Alum67285_c0_seq6, Alum67285_c0_seq5, Alum67285_c0_seq3, Alum67285_c0_seq2, Alum51177_c0_seq9, Alum51177_c0_seq8, Alum51177_c0_seq7, Alum51177_c0_seq6, Alum51177_c0_seq4, Alum51177_c0_seq3, Alum51177_c0_seq2, Alum51177_c0_seq1, Alum39579_c1_seq1, Alum67751_c0_seq2, Alum56895_c0_seq9, Alum56895_c0_seq5, Alum26966_c0_seq1, Alum67104_c0_seq9, Alum59042_c0_seq1, …
GO:0005025	transforming growth factor beta receptor activity, type I	F	0.00404091	0.000349615	15	5	9963	18248	over	Alum62765_c0_seq4, Alum62765_c0_seq3, Alum62765_c0_seq2, Alum62765_c0_seq1, Alum61335_c0_seq1, Alum61151_c0_seq3, Alum61151_c0_seq2, Alum61151_c0_seq1, Alum67103_c0_seq19, Alum67103_c0_seq18, Alum67103_c0_seq15, Alum67103_c0_seq14, Alum67103_c0_seq13, Alum67103_c0_seq8, Alum67103_c0_seq2	Alum55806_c0_seq2, Alum55806_c0_seq1, Alum29246_c0_seq1, Alum67103_c0_seq9, Alum67103_c0_seq4
GO:0007094	mitotic spindle assembly checkpoint	P	0.00412228	0.000358421	35	26	9943	18227	over	Alum64449_c3_seq1, Alum64234_c0_seq4, Alum64234_c0_seq2, Alum46278_c0_seq2, Alum46278_c0_seq1, Alum61906_c0_seq1, Alum65297_c0_seq1, Alum66581_c0_seq4, Alum65565_c1_seq9, Alum65565_c1_seq2, Alum65565_c1_seq1, Alum59778_c0_seq1, Alum50935_c0_seq1, Alum65565_c1_seq34, Alum65565_c1_seq32, Alum65565_c1_seq27, Alum65565_c1_seq25, Alum65565_c1_seq13, Alum63449_c0_seq5, Alum63449_c0_seq1, Alum56007_c0_s…	Alum22992_c0_seq1, Alum64234_c0_seq3, Alum64234_c0_seq1, Alum25219_c0_seq1, Alum26628_c0_seq1, Alum65565_c1_seq3, Alum45073_c0_seq1, Alum65565_c1_seq33, Alum65565_c1_seq24, Alum65565_c1_seq20, Alum65565_c1_seq18, Alum63691_c0_seq8, Alum63691_c0_seq7, Alum63691_c0_seq6, Alum63691_c0_seq5, Alum63691_c0_seq4, Alum63691_c0_seq3, Alum63691_c0_seq2, Alum63691_c0_seq1, Alum38419_c1_seq1, Alum63158_c0_se…
GO:0032456	endocytic recycling	P	0.00436311	0.000380761	54	50	9924	18203	over	Alum66050_c0_seq2, Alum66050_c0_seq1, Alum58548_c0_seq3, Alum58548_c0_seq2, Alum58548_c0_seq1, Alum63505_c0_seq11, Alum67120_c0_seq1, Alum51264_c0_seq1, Alum62377_c0_seq1, Alum58987_c0_seq2, Alum62372_c0_seq2, Alum62372_c0_seq1, Alum57256_c0_seq1, Alum67481_c0_seq1, Alum52854_c0_seq1, Alum63637_c3_seq6, Alum63637_c3_seq5, Alum63637_c3_seq3, Alum50990_c0_seq1, Alum63505_c0_seq8, Alum63505_c0_seq7,…	Alum42455_c0_seq4, Alum42455_c0_seq3, Alum42455_c0_seq1, Alum20930_c0_seq1, Alum26143_c0_seq1, Alum73758_c0_seq1, Alum20441_c0_seq1, Alum12023_c0_seq1, Alum56275_c0_seq4, Alum56275_c0_seq3, Alum56275_c0_seq2, Alum56275_c0_seq1, Alum46183_c0_seq4, Alum46183_c0_seq3, Alum46183_c0_seq2, Alum46183_c0_seq1, Alum68505_c0_seq1, Alum26470_c0_seq1, Alum54789_c0_seq1, Alum68659_c0_seq1, Alum54382_c0_seq9, …
GO:0007344	pronuclear fusion	P	0.00437907	0.000383561	27	17	9951	18236	over	Alum67686_c0_seq16, Alum67686_c0_seq15, Alum67686_c0_seq14, Alum67686_c0_seq13, Alum67686_c0_seq12, Alum67686_c0_seq11, Alum67686_c0_seq10, Alum67437_c0_seq1, Alum64695_c0_seq1, Alum67686_c0_seq9, Alum67686_c0_seq8, Alum67686_c0_seq7, Alum67686_c0_seq6, Alum67686_c0_seq5, Alum67686_c0_seq4, Alum67686_c0_seq3, Alum67686_c0_seq1, Alum64697_c0_seq3, Alum64697_c0_seq2, Alum65264_c0_seq2, Alum65264_c0…	Alum48730_c0_seq5, Alum48730_c0_seq4, Alum48730_c0_seq3, Alum48730_c0_seq2, Alum48730_c0_seq1, Alum56934_c0_seq1, Alum58208_c0_seq1, Alum54235_c0_seq2, Alum50926_c0_seq1, Alum54235_c1_seq2, Alum54235_c1_seq1, Alum53486_c0_seq1, Alum67686_c0_seq2, Alum53486_c1_seq1, Alum67197_c0_seq1, Alum49832_c0_seq1, Alum42062_c0_seq1
GO:0070615	nucleosome-dependent ATPase activity	F	0.00437907	0.000383561	27	17	9951	18236	over	Alum65847_c1_seq3, Alum67804_c0_seq7, Alum67804_c0_seq6, Alum66129_c0_seq9, Alum66129_c0_seq7, Alum64616_c0_seq8, Alum64616_c0_seq6, Alum64616_c0_seq5, Alum64616_c0_seq4, Alum64616_c0_seq3, Alum64616_c0_seq2, Alum64616_c0_seq1, Alum66021_c1_seq3, Alum66021_c1_seq2, Alum64616_c0_seq14, Alum64616_c0_seq13, Alum64616_c0_seq12, Alum64616_c0_seq11, Alum64616_c0_seq10, Alum67529_c0_seq4, Alum67529_c0_s…	Alum61305_c0_seq1, Alum66738_c0_seq19, Alum66738_c0_seq17, Alum66738_c0_seq15, Alum66099_c0_seq1, Alum57320_c0_seq3, Alum57320_c0_seq2, Alum67222_c1_seq1, Alum58651_c2_seq4, Alum58651_c2_seq3, Alum58651_c2_seq2, Alum58651_c2_seq1, Alum58651_c4_seq1, Alum41029_c0_seq1, Alum58651_c9_seq2, Alum52614_c0_seq2, Alum52614_c0_seq1
GO:0019838	growth factor binding	F	0.00448533	0.000394309	16	6	9962	18247	over	Alum57676_c0_seq1, Alum64334_c0_seq3, Alum64334_c0_seq2, Alum64334_c0_seq1, Alum62765_c0_seq4, Alum62765_c0_seq3, Alum62765_c0_seq2, Alum62765_c0_seq1, Alum63850_c0_seq4, Alum63850_c0_seq3, Alum63850_c0_seq2, Alum63850_c0_seq1, Alum61335_c0_seq1, Alum61151_c0_seq3, Alum61151_c0_seq2, Alum53690_c0_seq1	Alum55741_c0_seq3, Alum55741_c0_seq2, Alum55741_c0_seq1, Alum55806_c0_seq2, Alum55806_c0_seq1, Alum66659_c0_seq1
GO:0005509	calcium ion binding	F	0.0045182	0.000397683	219	296	9759	17957	over	Alum64799_c0_seq6, Alum64799_c0_seq5, Alum64799_c0_seq3, Alum64799_c0_seq2, Alum63227_c0_seq2, Alum58387_c0_seq2, Alum58387_c0_seq1, Alum67498_c0_seq2, Alum67498_c0_seq1, Alum57728_c0_seq2, Alum57728_c0_seq1, Alum63001_c0_seq1, Alum58426_c0_seq17, Alum58426_c0_seq15, Alum64892_c0_seq2, Alum64892_c0_seq1, Alum49015_c0_seq1, Alum65384_c0_seq1, Alum63244_c0_seq1, Alum67821_c0_seq2, Alum67821_c0_seq1…	Alum50775_c0_seq1, Alum64279_c0_seq3, Alum45036_c0_seq2, Alum45036_c0_seq1, Alum7871_c0_seq1, Alum60925_c1_seq4, Alum60925_c1_seq3, Alum60925_c1_seq1, Alum61472_c0_seq1, Alum52203_c0_seq2, Alum67196_c0_seq9, Alum67196_c0_seq8, Alum67196_c0_seq7, Alum67196_c0_seq6, Alum67196_c0_seq5, Alum67196_c0_seq4, Alum67196_c0_seq3, Alum67196_c0_seq2, Alum67196_c0_seq1, Alum33987_c1_seq1, Alum67125_c0_seq9, A…
GO:0048730	epidermis morphogenesis	P	0.00481529	0.000425379	59	57	9919	18196	over	Alum63805_c0_seq3, Alum63805_c0_seq1, Alum62212_c0_seq1, Alum60956_c0_seq1, Alum67145_c0_seq2, Alum67145_c0_seq1, Alum64415_c0_seq1, Alum66428_c0_seq8, Alum66428_c0_seq6, Alum66428_c0_seq4, Alum66428_c0_seq3, Alum66428_c0_seq2, Alum66428_c0_seq1, Alum61644_c0_seq8, Alum61644_c0_seq7, Alum65953_c0_seq1, Alum65159_c1_seq2, Alum65159_c1_seq1, Alum67343_c0_seq3, Alum63540_c0_seq2, Alum66657_c0_seq5, …	Alum38833_c1_seq1, Alum55071_c0_seq2, Alum67747_c0_seq21, Alum75601_c0_seq1, Alum67085_c0_seq11, Alum52372_c0_seq1, Alum64683_c0_seq18, Alum64683_c0_seq17, Alum61649_c2_seq3, Alum61649_c2_seq2, Alum62240_c0_seq16, Alum62240_c0_seq15, Alum62240_c0_seq12, Alum62240_c0_seq11, Alum62240_c0_seq10, Alum64251_c0_seq5, Alum64251_c0_seq4, Alum64251_c0_seq3, Alum64251_c0_seq2, Alum64251_c0_seq1, Alum67343_…
GO:0043090	amino acid import	P	0.00492619	0.000437286	24	14	9954	18239	over	Alum62257_c0_seq2, Alum62257_c0_seq1, Alum62151_c0_seq1, Alum60944_c0_seq1, Alum63458_c0_seq1, Alum65312_c0_seq3, Alum65312_c0_seq2, Alum65312_c0_seq1, Alum63051_c3_seq1, Alum44849_c0_seq1, Alum61833_c0_seq3, Alum64121_c0_seq1, Alum61832_c0_seq4, Alum61832_c0_seq3, Alum61832_c0_seq2, Alum61832_c0_seq1, Alum61044_c0_seq8, Alum61044_c0_seq7, Alum61044_c0_seq6, Alum61044_c0_seq5, Alum61044_c0_seq4, …	Alum26266_c1_seq1, Alum56596_c0_seq8, Alum56596_c0_seq7, Alum56596_c0_seq5, Alum56596_c0_seq4, Alum56596_c0_seq3, Alum44849_c0_seq2, Alum22194_c0_seq1, Alum63846_c0_seq1, Alum9314_c0_seq1, Alum56596_c0_seq10, Alum40420_c0_seq1, Alum61897_c1_seq1, Alum26074_c0_seq1
GO:0006537	glutamate biosynthetic process	P	0.00505111	0.000450538	18	8	9960	18245	over	Alum41358_c0_seq1, Alum59800_c0_seq1, Alum57030_c0_seq1, Alum54327_c0_seq1, Alum62247_c0_seq1, Alum66536_c0_seq2, Alum66536_c0_seq1, Alum67729_c0_seq13, Alum67729_c0_seq10, Alum67729_c0_seq8, Alum67729_c0_seq7, Alum67729_c0_seq6, Alum67729_c0_seq5, Alum67729_c0_seq2, Alum67729_c0_seq1, Alum64947_c0_seq1, Alum62580_c0_seq3, Alum62580_c0_seq2	Alum27251_c0_seq1, Alum22595_c0_seq1, Alum64908_c0_seq1, Alum24084_c0_seq1, Alum53446_c0_seq1, Alum60213_c0_seq1, Alum62393_c1_seq2, Alum62393_c1_seq1
GO:0035202	tracheal pit formation in open tracheal system	P	0.00505111	0.000450538	18	8	9960	18245	over	Alum33818_c0_seq2, Alum64794_c0_seq3, Alum64794_c0_seq1, Alum56722_c0_seq1, Alum64383_c0_seq4, Alum64383_c0_seq3, Alum71081_c0_seq1, Alum65073_c0_seq3, Alum65073_c0_seq2, Alum58866_c0_seq1, Alum67463_c1_seq1, Alum63799_c5_seq1, Alum80910_c0_seq1, Alum52168_c0_seq1, Alum67286_c0_seq3, Alum67286_c0_seq2, Alum67286_c0_seq1, Alum56225_c0_seq1	Alum54635_c0_seq2, Alum48669_c0_seq1, Alum47565_c0_seq1, Alum68863_c0_seq1, Alum25431_c0_seq1, Alum64608_c0_seq3, Alum64608_c0_seq2, Alum49363_c1_seq2
GO:0042810	pheromone metabolic process	P	0.00517776	0.000464052	19	9	9959	18244	over	Alum61917_c0_seq1, Alum60674_c0_seq1, Alum62136_c1_seq1, Alum65587_c0_seq4, Alum65587_c0_seq3, Alum65587_c0_seq2, Alum65587_c0_seq1, Alum65093_c0_seq2, Alum65093_c0_seq1, Alum62308_c0_seq3, Alum62308_c0_seq1, Alum62220_c0_seq1, Alum61889_c0_seq2, Alum61889_c0_seq1, Alum64842_c0_seq1, Alum62615_c0_seq2, Alum63095_c0_seq1, Alum60903_c0_seq1, Alum63138_c0_seq2	Alum50632_c0_seq1, Alum26889_c0_seq1, Alum46465_c0_seq4, Alum46465_c0_seq3, Alum22934_c0_seq1, Alum62083_c0_seq1, Alum55195_c0_seq1, Alum33445_c0_seq1, Alum63138_c0_seq4
GO:0003746	translation elongation factor activity	F	0.0055496	0.000500943	36	28	9942	18225	over	Alum65853_c0_seq3, Alum65853_c0_seq1, Alum60229_c1_seq3, Alum60229_c1_seq2, Alum60229_c1_seq1, Alum56702_c0_seq1, Alum59698_c1_seq1, Alum63244_c0_seq1, Alum65585_c0_seq2, Alum65585_c0_seq1, Alum63718_c1_seq4, Alum63718_c1_seq3, Alum63718_c1_seq1, Alum63960_c0_seq1, Alum66476_c1_seq8, Alum62698_c0_seq1, Alum67653_c1_seq9, Alum67653_c1_seq5, Alum67653_c1_seq4, Alum67653_c1_seq3, Alum67653_c1_seq2, …	Alum52933_c0_seq1, Alum22569_c1_seq1, Alum65621_c0_seq8, Alum65621_c0_seq7, Alum65621_c0_seq6, Alum65621_c0_seq4, Alum65621_c0_seq3, Alum65621_c0_seq2, Alum65621_c0_seq1, Alum65853_c0_seq4, Alum54986_c0_seq2, Alum54986_c0_seq1, Alum65621_c0_seq10, Alum63718_c1_seq2, Alum62598_c0_seq7, Alum62598_c0_seq6, Alum62598_c0_seq5, Alum62598_c0_seq2, Alum62598_c0_seq1, Alum59215_c0_seq1, Alum62158_c2_seq4,…
GO:0006200	ATP catabolic process	P	0.00570264	0.0005172	57	55	9921	18198	over	Alum66129_c0_seq9, Alum67886_c0_seq3, Alum58369_c0_seq1, Alum63400_c0_seq1, Alum65792_c0_seq1, Alum67013_c2_seq1, Alum66583_c0_seq1, Alum66110_c0_seq4, Alum63456_c1_seq2, Alum65768_c0_seq2, Alum65768_c0_seq1, Alum67564_c0_seq1, Alum66807_c0_seq7, Alum66807_c0_seq4, Alum66807_c0_seq3, Alum66807_c0_seq1, Alum59460_c0_seq1, Alum67216_c0_seq2, Alum60299_c0_seq1, Alum67720_c0_seq1, Alum67055_c2_seq2, …	Alum56689_c0_seq2, Alum56689_c0_seq1, Alum63734_c0_seq10, Alum63954_c0_seq1, Alum60755_c0_seq3, Alum60755_c0_seq1, Alum62185_c0_seq2, Alum76385_c0_seq1, Alum40723_c0_seq1, Alum63456_c1_seq1, Alum58433_c0_seq1, Alum67216_c0_seq6, Alum67216_c0_seq4, Alum67216_c0_seq3, Alum46199_c0_seq1, Alum60279_c0_seq1, Alum23193_c0_seq2, Alum23193_c0_seq1, Alum67189_c0_seq6, Alum67189_c0_seq5, Alum67189_c0_seq4,…
GO:0004095	carnitine O-palmitoyltransferase activity	F	0.00582317	0.000529379	12	3	9966	18250	over	Alum65600_c0_seq12, Alum65600_c0_seq8, Alum65600_c0_seq7, Alum65600_c0_seq5, Alum65600_c0_seq4, Alum65600_c0_seq3, Alum65477_c1_seq4, Alum65477_c1_seq1, Alum65867_c0_seq4, Alum65867_c0_seq3, Alum65867_c0_seq2, Alum65867_c0_seq1	Alum65380_c0_seq4, Alum65380_c0_seq2, Alum61783_c0_seq1
GO:0003725	double-stranded RNA binding	F	0.00619528	0.000568515	39	32	9939	18221	over	Alum67898_c0_seq23, Alum67898_c0_seq22, Alum67898_c0_seq21, Alum67898_c0_seq20, Alum67898_c0_seq19, Alum67898_c0_seq18, Alum67898_c0_seq17, Alum67898_c0_seq16, Alum67898_c0_seq15, Alum67898_c0_seq14, Alum67898_c0_seq13, Alum67898_c0_seq12, Alum67898_c0_seq11, Alum67898_c0_seq10, Alum61901_c0_seq2, Alum61901_c0_seq1, Alum61107_c0_seq3, Alum61107_c0_seq2, Alum61107_c0_seq1, Alum58482_c0_seq1, Alum6…	Alum56325_c0_seq1, Alum37974_c0_seq1, Alum67526_c0_seq14, Alum67526_c0_seq11, Alum67526_c0_seq10, Alum65616_c0_seq25, Alum65616_c0_seq24, Alum65616_c0_seq20, Alum62452_c0_seq4, Alum62452_c0_seq3, Alum62452_c0_seq2, Alum62452_c0_seq1, Alum6771_c0_seq1, Alum54905_c0_seq1, Alum43909_c1_seq1, Alum51297_c0_seq1, Alum65616_c0_seq1, Alum49045_c0_seq1, Alum67526_c0_seq9, Alum67526_c0_seq6, Alum67526_c0_s…
GO:0015088	copper uptake transmembrane transporter activity	F	0.00620175	0.00058571	9	1	9969	18252	over	Alum61175_c0_seq9, Alum61175_c0_seq7, Alum61175_c0_seq6, Alum61175_c0_seq5, Alum61175_c0_seq4, Alum61175_c0_seq3, Alum61175_c0_seq2, Alum61175_c0_seq1, Alum61175_c0_seq10	Alum61175_c0_seq8
GO:0001875	lipopolysaccharide receptor activity	F	0.00620175	0.00058571	9	1	9969	18252	over	Alum64967_c0_seq10, Alum64967_c0_seq8, Alum64967_c0_seq7, Alum64967_c0_seq6, Alum64967_c0_seq5, Alum64967_c0_seq4, Alum64967_c0_seq3, Alum64967_c0_seq2, Alum64967_c0_seq1	Alum44578_c0_seq1
GO:0033314	mitotic DNA replication checkpoint	P	0.00620175	0.00058571	9	1	9969	18252	over	Alum66594_c1_seq3, Alum66594_c1_seq2, Alum66594_c1_seq1, Alum61605_c0_seq9, Alum61605_c0_seq8, Alum61605_c0_seq7, Alum61605_c0_seq5, Alum61605_c0_seq3, Alum61605_c0_seq2	Alum67188_c0_seq2
GO:0006407	rRNA export from nucleus	P	0.00620175	0.00058571	9	1	9969	18252	over	Alum42418_c0_seq1, Alum57958_c0_seq1, Alum67103_c0_seq19, Alum67103_c0_seq18, Alum67103_c0_seq15, Alum67103_c0_seq14, Alum67103_c0_seq13, Alum67103_c0_seq8, Alum67103_c0_seq2	Alum68026_c0_seq1
GO:0071203	WASH Alumlex	C	0.00620175	0.00058571	9	1	9969	18252	over	Alum62234_c0_seq4, Alum62234_c0_seq3, Alum62234_c0_seq2, Alum62234_c0_seq1, Alum63503_c1_seq1, Alum60530_c0_seq4, Alum60530_c0_seq3, Alum60530_c0_seq2, Alum60530_c0_seq1	Alum68422_c0_seq1
GO:0070725	Yb body	C	0.00620175	0.00058571	9	1	9969	18252	over	Alum66791_c1_seq3, Alum66791_c1_seq2, Alum66791_c1_seq1, Alum67223_c0_seq1, Alum61704_c0_seq1, Alum67227_c1_seq1, Alum66556_c3_seq1, Alum61794_c0_seq4, Alum61794_c0_seq1	Alum22461_c0_seq1
GO:0000461	endonucleolytic cleavage to generate mature 3'-end of SSU-rRNA from (SSU-rRNA, 5.8S rRNA, LSU-rRNA)	P	0.00620175	0.00058571	9	1	9969	18252	over	Alum42418_c0_seq1, Alum57958_c0_seq1, Alum67103_c0_seq19, Alum67103_c0_seq18, Alum67103_c0_seq15, Alum67103_c0_seq14, Alum67103_c0_seq13, Alum67103_c0_seq8, Alum67103_c0_seq2	Alum68026_c0_seq1
GO:0000447	endonucleolytic cleavage in ITS1 to separate SSU-rRNA from 5.8S rRNA and LSU-rRNA from tricistronic rRNA transcript (SSU-rRNA, 5.8S rRNA, LSU-rRNA)	P	0.00620175	0.00058571	9	1	9969	18252	over	Alum42418_c0_seq1, Alum57958_c0_seq1, Alum67103_c0_seq19, Alum67103_c0_seq18, Alum67103_c0_seq15, Alum67103_c0_seq14, Alum67103_c0_seq13, Alum67103_c0_seq8, Alum67103_c0_seq2	Alum68026_c0_seq1
GO:0000028	ribosomal small subunit assembly	P	0.00620175	0.00058571	9	1	9969	18252	over	Alum42418_c0_seq1, Alum57958_c0_seq1, Alum67103_c0_seq19, Alum67103_c0_seq18, Alum67103_c0_seq15, Alum67103_c0_seq14, Alum67103_c0_seq13, Alum67103_c0_seq8, Alum67103_c0_seq2	Alum68026_c0_seq1
GO:0030686	90S preribosome	C	0.00620175	0.00058571	9	1	9969	18252	over	Alum42418_c0_seq1, Alum57958_c0_seq1, Alum67103_c0_seq19, Alum67103_c0_seq18, Alum67103_c0_seq15, Alum67103_c0_seq14, Alum67103_c0_seq13, Alum67103_c0_seq8, Alum67103_c0_seq2	Alum68026_c0_seq1
GO:0043089	positive regulation of Cdc42 GTPase activity	P	0.00620175	0.00058571	9	1	9969	18252	over	Alum65973_c0_seq2, Alum65973_c0_seq1, Alum66893_c0_seq7, Alum66893_c0_seq6, Alum66893_c0_seq5, Alum66893_c0_seq3, Alum66893_c0_seq2, Alum66893_c0_seq1, Alum60727_c0_seq1	Alum60727_c0_seq2
GO:0015835	peptidoglycan transport	P	0.00620175	0.00058571	9	1	9969	18252	over	Alum64967_c0_seq10, Alum64967_c0_seq8, Alum64967_c0_seq7, Alum64967_c0_seq6, Alum64967_c0_seq5, Alum64967_c0_seq4, Alum64967_c0_seq3, Alum64967_c0_seq2, Alum64967_c0_seq1	Alum44578_c0_seq1
GO:0015834	peptidoglycan-associated peptide transport	P	0.00620175	0.00058571	9	1	9969	18252	over	Alum64967_c0_seq10, Alum64967_c0_seq8, Alum64967_c0_seq7, Alum64967_c0_seq6, Alum64967_c0_seq5, Alum64967_c0_seq4, Alum64967_c0_seq3, Alum64967_c0_seq2, Alum64967_c0_seq1	Alum44578_c0_seq1
GO:0004298	threonine-type endopeptidase activity	F	0.00620175	0.00058571	9	1	9969	18252	over	Alum60103_c1_seq3, Alum60103_c1_seq2, Alum60792_c0_seq2, Alum58027_c0_seq1, Alum61735_c0_seq1, Alum66275_c4_seq5, Alum58167_c0_seq1, Alum56883_c0_seq1, Alum58106_c0_seq1	Alum50134_c0_seq1
GO:0015679	plasma membrane copper ion transport	P	0.00620175	0.00058571	9	1	9969	18252	over	Alum61175_c0_seq9, Alum61175_c0_seq7, Alum61175_c0_seq6, Alum61175_c0_seq5, Alum61175_c0_seq4, Alum61175_c0_seq3, Alum61175_c0_seq2, Alum61175_c0_seq1, Alum61175_c0_seq10	Alum61175_c0_seq8
GO:0015640	peptidoglycan peptide transporter activity	F	0.00620175	0.00058571	9	1	9969	18252	over	Alum64967_c0_seq10, Alum64967_c0_seq8, Alum64967_c0_seq7, Alum64967_c0_seq6, Alum64967_c0_seq5, Alum64967_c0_seq4, Alum64967_c0_seq3, Alum64967_c0_seq2, Alum64967_c0_seq1	Alum44578_c0_seq1
GO:0008466	glycogenin glucosyltransferase activity	F	0.00620175	0.00058571	9	1	9969	18252	over	Alum66772_c0_seq21, Alum66772_c0_seq20, Alum66772_c0_seq19, Alum66772_c0_seq16, Alum66772_c0_seq10, Alum66772_c0_seq8, Alum66772_c0_seq7, Alum66772_c0_seq5, Alum66772_c0_seq2	Alum39918_c0_seq1
GO:0008295	spermidine biosynthetic process	P	0.00620175	0.00058571	9	1	9969	18252	over	Alum57782_c0_seq2, Alum57782_c0_seq1, Alum62570_c0_seq4, Alum62570_c0_seq2, Alum62570_c0_seq1, Alum57117_c0_seq4, Alum57117_c0_seq3, Alum57117_c0_seq2, Alum57117_c0_seq1	Alum68270_c0_seq1
GO:0008010	structural constituent of chitin-based larval cuticle	F	0.00670283	0.000637339	27	18	9951	18235	over	Alum51365_c0_seq1, Alum58710_c0_seq2, Alum58710_c0_seq1, Alum56068_c0_seq1, Alum52406_c0_seq1, Alum63266_c0_seq1, Alum28901_c0_seq1, Alum65038_c1_seq10, Alum65073_c0_seq3, Alum65073_c0_seq2, Alum64195_c0_seq1, Alum65038_c1_seq8, Alum65038_c1_seq7, Alum65038_c1_seq5, Alum65038_c1_seq4, Alum65038_c1_seq3, Alum65038_c1_seq2, Alum65038_c1_seq1, Alum62742_c0_seq1, Alum62695_c0_seq2, Alum59516_c0_seq1,…	Alum21601_c0_seq1, Alum44689_c0_seq1, Alum21623_c0_seq1, Alum41543_c1_seq1, Alum51008_c0_seq1, Alum44755_c0_seq1, Alum50046_c0_seq1, Alum57405_c0_seq1, Alum21997_c0_seq1, Alum58988_c1_seq4, Alum58988_c1_seq3, Alum58988_c1_seq2, Alum58988_c1_seq1, Alum22160_c0_seq1, Alum56714_c0_seq1, Alum37248_c0_seq1, Alum74951_c0_seq1, Alum72275_c0_seq1
GO:0051923	sulfation	P	0.00683743	0.000653798	13	4	9965	18249	over	Alum59004_c0_seq1, Alum65152_c5_seq1, Alum58502_c0_seq1, Alum63654_c0_seq7, Alum63654_c0_seq6, Alum63654_c0_seq5, Alum63654_c0_seq4, Alum63654_c0_seq3, Alum63654_c0_seq1, Alum58754_c0_seq4, Alum58754_c0_seq1, Alum52800_c0_seq1, Alum59696_c0_seq1	Alum28754_c0_seq1, Alum62930_c0_seq4, Alum63654_c0_seq9, Alum63654_c0_seq2
GO:0090114	COPII-coated vesicle budding	P	0.00683743	0.000653798	13	4	9965	18249	over	Alum66575_c0_seq4, Alum66575_c0_seq3, Alum66575_c0_seq2, Alum66575_c0_seq1, Alum64018_c0_seq4, Alum64018_c0_seq3, Alum64018_c0_seq2, Alum64018_c0_seq1, Alum65849_c0_seq1, Alum44597_c0_seq1, Alum67703_c0_seq3, Alum67703_c0_seq1, Alum58058_c0_seq1	Alum68440_c0_seq1, Alum53333_c0_seq1, Alum54965_c0_seq1, Alum48129_c0_seq1
GO:0004571	mannosyl-oligosaccharide 1,2-alpha-mannosidase activity	F	0.00683743	0.000653798	13	4	9965	18249	over	Alum64799_c0_seq7, Alum64799_c0_seq6, Alum64799_c0_seq5, Alum64799_c0_seq4, Alum64799_c0_seq3, Alum64799_c0_seq2, Alum64799_c0_seq1, Alum64051_c0_seq1, Alum59660_c0_seq1, Alum66084_c0_seq4, Alum66084_c0_seq3, Alum66084_c0_seq2, Alum66084_c0_seq1	Alum59942_c0_seq5, Alum59942_c0_seq3, Alum59942_c0_seq1, Alum56600_c2_seq1
GO:0048081	positive regulation of cuticle pigmentation	P	0.00683743	0.000653798	13	4	9965	18249	over	Alum66575_c0_seq4, Alum66575_c0_seq3, Alum66575_c0_seq2, Alum66575_c0_seq1, Alum63604_c0_seq11, Alum64018_c0_seq4, Alum64018_c0_seq3, Alum64018_c0_seq2, Alum64018_c0_seq1, Alum65849_c0_seq1, Alum44597_c0_seq1, Alum51749_c0_seq1, Alum65136_c4_seq2	Alum53333_c0_seq1, Alum54965_c0_seq1, Alum57269_c0_seq1, Alum48129_c0_seq1
GO:0030127	COPII vesicle coat	C	0.00683743	0.000653798	13	4	9965	18249	over	Alum66575_c0_seq4, Alum66575_c0_seq3, Alum66575_c0_seq2, Alum66575_c0_seq1, Alum64018_c0_seq4, Alum64018_c0_seq3, Alum64018_c0_seq2, Alum64018_c0_seq1, Alum65849_c0_seq1, Alum44597_c0_seq1, Alum67703_c0_seq3, Alum67703_c0_seq1, Alum58058_c0_seq1	Alum68440_c0_seq1, Alum53333_c0_seq1, Alum54965_c0_seq1, Alum48129_c0_seq1
GO:0005160	transforming growth factor beta receptor binding	F	0.00709254	0.000688065	7	0	9971	18253	over	Alum58161_c0_seq3, Alum58161_c0_seq2, Alum58161_c0_seq1, Alum57428_c0_seq1, Alum65650_c0_seq7, Alum65650_c0_seq5, Alum65650_c0_seq3
GO:0030904	retromer Alumlex	C	0.00709254	0.000688065	7	0	9971	18253	over	Alum48350_c0_seq2, Alum48350_c0_seq1, Alum65591_c0_seq2, Alum65591_c0_seq1, Alum63470_c0_seq2, Alum63470_c0_seq1, Alum58320_c0_seq1
GO:0016558	protein import into peroxisome matrix	P	0.00709254	0.000688065	7	0	9971	18253	over	Alum58632_c0_seq1, Alum62100_c3_seq9, Alum62100_c3_seq4, Alum62100_c3_seq11, Alum62100_c3_seq10, Alum65061_c0_seq1, Alum61140_c3_seq2
GO:0016444	somatic cell DNA recombination	P	0.00709254	0.000688065	7	0	9971	18253	over	Alum60096_c0_seq1, Alum64275_c1_seq2, Alum64275_c1_seq1, Alum62951_c0_seq8, Alum62951_c0_seq7, Alum62951_c0_seq6, Alum62951_c0_seq4
GO:0035522	monoubiquitinated histone H2A deubiquitination	P	0.00709254	0.000688065	7	0	9971	18253	over	Alum61388_c4_seq8, Alum61388_c4_seq7, Alum61388_c4_seq2, Alum65272_c0_seq1, Alum61388_c4_seq15, Alum61388_c4_seq12, Alum61388_c4_seq11
GO:0035517	PR-DUB Alumlex	C	0.00709254	0.000688065	7	0	9971	18253	over	Alum61388_c4_seq8, Alum61388_c4_seq7, Alum61388_c4_seq2, Alum65272_c0_seq1, Alum61388_c4_seq15, Alum61388_c4_seq12, Alum61388_c4_seq11
GO:0047499	calcium-independent phospholipase A2 activity	F	0.00709254	0.000688065	7	0	9971	18253	over	Alum65018_c1_seq6, Alum65018_c1_seq1, Alum66826_c0_seq5, Alum66826_c0_seq4, Alum66826_c0_seq3, Alum66826_c0_seq2, Alum66826_c0_seq1
GO:0016231	beta-N-acetylglucosaminidase activity	F	0.00709254	0.000688065	7	0	9971	18253	over	Alum63919_c0_seq1, Alum62464_c0_seq1, Alum60665_c0_seq1, Alum63725_c0_seq1, Alum65032_c0_seq4, Alum65032_c0_seq3, Alum65032_c0_seq1
GO:0015381	high affinity sulfate transmembrane transporter activity	F	0.00709254	0.000688065	7	0	9971	18253	over	Alum63876_c0_seq3, Alum63876_c0_seq2, Alum63876_c0_seq1, Alum64302_c0_seq9, Alum64302_c0_seq4, Alum64302_c0_seq1, Alum64735_c0_seq1
GO:0048636	positive regulation of muscle organ development	P	0.00737495	0.000717832	25	16	9953	18237	over	Alum58161_c0_seq3, Alum58161_c0_seq2, Alum58161_c0_seq1, Alum56316_c0_seq2, Alum62765_c0_seq4, Alum62765_c0_seq3, Alum62765_c0_seq2, Alum62765_c0_seq1, Alum62771_c0_seq1, Alum60990_c0_seq7, Alum60990_c0_seq5, Alum59697_c0_seq3, Alum59697_c0_seq1, Alum57428_c0_seq1, Alum55305_c0_seq1, Alum64491_c0_seq4, Alum64491_c0_seq3, Alum64491_c0_seq2, Alum64491_c0_seq1, Alum61335_c0_seq1, Alum65650_c0_seq7, …	Alum60925_c1_seq4, Alum60925_c1_seq1, Alum76173_c0_seq1, Alum56316_c0_seq5, Alum56316_c0_seq4, Alum56316_c0_seq3, Alum27195_c0_seq1, Alum43091_c0_seq4, Alum43091_c0_seq3, Alum43091_c0_seq2, Alum43091_c0_seq1, Alum55806_c0_seq2, Alum55806_c0_seq1, Alum56034_c0_seq2, Alum60990_c0_seq3, Alum47810_c1_seq1
GO:0045861	negative regulation of proteolysis	P	0.00762116	0.000747616	40	34	9938	18219	over	Alum56129_c0_seq2, Alum60181_c0_seq6, Alum60181_c0_seq5, Alum60181_c0_seq4, Alum60181_c0_seq3, Alum60181_c0_seq2, Alum60181_c0_seq1, Alum62768_c0_seq1, Alum57734_c0_seq1, Alum40558_c0_seq1, Alum64169_c0_seq1, Alum61686_c0_seq1, Alum67452_c0_seq2, Alum67452_c0_seq1, Alum61255_c0_seq3, Alum61255_c0_seq2, Alum61255_c0_seq1, Alum60326_c0_seq1, Alum62354_c0_seq1, Alum62515_c0_seq6, Alum62515_c0_seq5, …	Alum10029_c0_seq1, Alum53893_c0_seq1, Alum56568_c0_seq4, Alum56568_c0_seq3, Alum65016_c1_seq8, Alum65016_c1_seq5, Alum65016_c1_seq1, Alum41637_c0_seq1, Alum67745_c0_seq4, Alum67745_c0_seq3, Alum67745_c0_seq2, Alum67745_c0_seq1, Alum54851_c0_seq1, Alum44040_c0_seq1, Alum43220_c1_seq1, Alum62649_c1_seq4, Alum62649_c1_seq3, Alum62649_c1_seq1, Alum47559_c0_seq1, Alum64790_c0_seq7, Alum64790_c0_seq4, …
GO:0033764	steroid dehydrogenase activity, acting on the CH-OH group of donors, NAD or NADP as acceptor	F	0.00762116	0.000751589	14	5	9964	18248	over	Alum66072_c0_seq9, Alum66072_c0_seq8, Alum66072_c0_seq7, Alum66072_c0_seq5, Alum66072_c0_seq4, Alum66072_c0_seq3, Alum66072_c0_seq2, Alum59782_c0_seq1, Alum65639_c0_seq2, Alum65639_c0_seq1, Alum66072_c0_seq13, Alum66072_c0_seq12, Alum66072_c0_seq11, Alum59235_c0_seq1	Alum43846_c0_seq1, Alum24685_c0_seq1, Alum25685_c0_seq2, Alum25685_c0_seq1, Alum26235_c0_seq1
GO:0007473	wing disc proximal/distal pattern formation	P	0.00762116	0.000751589	14	5	9964	18248	over	Alum58161_c0_seq3, Alum58161_c0_seq2, Alum58161_c0_seq1, Alum62872_c0_seq3, Alum62872_c0_seq2, Alum62872_c0_seq1, Alum67463_c1_seq1, Alum80910_c0_seq1, Alum65650_c0_seq7, Alum65650_c0_seq5, Alum65650_c0_seq3, Alum67286_c0_seq3, Alum67286_c0_seq2, Alum67286_c0_seq1	Alum66077_c0_seq3, Alum64608_c0_seq3, Alum64608_c0_seq2, Alum44924_c0_seq1, Alum54897_c2_seq1
GO:0006967	positive regulation of antifungal peptide biosynthetic process	P	0.00762116	0.000751589	14	5	9964	18248	over	Alum60568_c0_seq4, Alum60568_c0_seq3, Alum33897_c0_seq2, Alum59335_c0_seq2, Alum62702_c0_seq6, Alum62702_c0_seq5, Alum62702_c0_seq4, Alum62702_c0_seq3, Alum62702_c0_seq2, Alum66741_c4_seq4, Alum66741_c4_seq2, Alum66883_c0_seq4, Alum66883_c0_seq3, Alum66883_c0_seq2	Alum63224_c0_seq8, Alum63224_c0_seq4, Alum57043_c0_seq1, Alum63224_c0_seq12, Alum63224_c0_seq11
GO:0030619	U1 snRNA binding	F	0.00762116	0.000751589	14	5	9964	18248	over	Alum60520_c0_seq2, Alum60520_c0_seq1, Alum66811_c0_seq7, Alum66811_c0_seq6, Alum66811_c0_seq5, Alum66811_c0_seq1, Alum66811_c0_seq31, Alum66811_c0_seq30, Alum66811_c0_seq28, Alum66811_c0_seq19, Alum66811_c0_seq18, Alum66811_c0_seq15, Alum66811_c0_seq11, Alum64634_c0_seq1	Alum26619_c0_seq4, Alum26619_c0_seq3, Alum26619_c0_seq2, Alum52921_c0_seq5, Alum58294_c0_seq1
GO:0016114	terpenoid biosynthetic process	P	0.00762116	0.000751589	14	5	9964	18248	over	Alum22926_c0_seq2, Alum22926_c0_seq1, Alum52419_c0_seq6, Alum52419_c0_seq5, Alum52419_c0_seq4, Alum52419_c0_seq3, Alum52419_c0_seq2, Alum52419_c0_seq1, Alum62318_c0_seq3, Alum62318_c0_seq1, Alum45956_c0_seq3, Alum45956_c0_seq2, Alum45956_c0_seq1, Alum63566_c0_seq2	Alum52877_c2_seq2, Alum52877_c2_seq1, Alum49766_c0_seq1, Alum2299_c0_seq1, Alum68874_c0_seq1
GO:0000235	astral microtubule	C	0.00778877	0.000771454	64	66	9914	18187	over	Alum64449_c3_seq1, Alum67686_c0_seq16, Alum67686_c0_seq15, Alum67686_c0_seq14, Alum67686_c0_seq13, Alum67686_c0_seq12, Alum67686_c0_seq11, Alum67686_c0_seq10, Alum46278_c0_seq2, Alum46278_c0_seq1, Alum61906_c0_seq1, Alum67821_c0_seq2, Alum67821_c0_seq1, Alum66903_c0_seq3, Alum53438_c0_seq1, Alum63467_c0_seq1, Alum62917_c0_seq9, Alum62917_c0_seq8, Alum62917_c0_seq7, Alum62917_c0_seq5, Alum62917_c0…	Alum63017_c0_seq1, Alum25219_c0_seq1, Alum46517_c0_seq1, Alum66412_c1_seq8, Alum66412_c1_seq7, Alum66412_c1_seq6, Alum66412_c1_seq4, Alum66412_c1_seq3, Alum66412_c1_seq1, Alum26628_c0_seq1, Alum64745_c1_seq1, Alum56934_c0_seq1, Alum52337_c0_seq3, Alum45073_c0_seq1, Alum64061_c0_seq4, Alum64061_c0_seq2, Alum64061_c0_seq1, Alum66327_c0_seq7, Alum66327_c0_seq6, Alum66327_c0_seq5, Alum66327_c0_seq4, …
GO:0005546	phosphatidylinositol-4,5-bisphosphate binding	F	0.00824544	0.000820936	58	58	9920	18195	over	Alum62096_c0_seq2, Alum62096_c0_seq1, Alum57728_c0_seq1, Alum64053_c0_seq1, Alum63675_c0_seq1, Alum57495_c1_seq2, Alum61652_c1_seq1, Alum64307_c0_seq1, Alum67718_c0_seq6, Alum67718_c0_seq3, Alum67718_c0_seq1, Alum67552_c0_seq8, Alum67552_c0_seq7, Alum67552_c0_seq6, Alum67552_c0_seq5, Alum67552_c0_seq4, Alum67552_c0_seq3, Alum67552_c0_seq2, Alum67552_c0_seq1, Alum67378_c0_seq31, Alum67378_c0_seq29…	Alum42299_c0_seq3, Alum42299_c0_seq2, Alum7871_c0_seq1, Alum56376_c0_seq6, Alum56376_c0_seq4, Alum56376_c0_seq3, Alum56376_c0_seq2, Alum73758_c0_seq1, Alum25394_c0_seq1, Alum65769_c0_seq56, Alum65769_c0_seq49, Alum65769_c0_seq48, Alum65769_c0_seq46, Alum65769_c0_seq45, Alum65769_c0_seq41, Alum65769_c0_seq36, Alum65769_c0_seq35, Alum65769_c0_seq33, Alum65769_c0_seq30, Alum65769_c0_seq26, Alum65769…
GO:0034599	cellular response to oxidative stress	P	0.00824544	0.000820936	58	58	9920	18195	over	Alum56716_c0_seq1, Alum64872_c0_seq1, Alum65266_c0_seq2, Alum65266_c0_seq1, Alum60353_c0_seq2, Alum60353_c0_seq1, Alum63960_c0_seq1, Alum64075_c0_seq1, Alum62219_c0_seq1, Alum59896_c0_seq1, Alum55897_c0_seq1, Alum60458_c0_seq1, Alum48047_c0_seq1, Alum60042_c0_seq2, Alum60042_c0_seq1, Alum60542_c0_seq1, Alum60361_c0_seq1, Alum67055_c2_seq2, Alum61925_c0_seq3, Alum61925_c0_seq2, Alum61925_c0_seq1, …	Alum68517_c0_seq1, Alum44977_c0_seq2, Alum45418_c0_seq1, Alum26333_c0_seq1, Alum2753_c0_seq1, Alum25714_c0_seq1, Alum61855_c0_seq13, Alum55801_c0_seq8, Alum55801_c0_seq7, Alum55801_c0_seq6, Alum55801_c0_seq5, Alum55801_c0_seq4, Alum55801_c0_seq3, Alum55801_c0_seq2, Alum55801_c0_seq1, Alum26944_c0_seq2, Alum26944_c0_seq1, Alum50645_c0_seq2, Alum50645_c0_seq1, Alum47032_c0_seq2, Alum47032_c0_seq1, …
GO:0005885	Arp2/3 protein Alumlex	C	0.00824544	0.000822867	15	6	9963	18247	over	Alum57176_c0_seq1, Alum62225_c0_seq1, Alum57026_c0_seq2, Alum57026_c0_seq1, Alum58093_c0_seq2, Alum58093_c0_seq1, Alum58093_c1_seq1, Alum59442_c0_seq4, Alum59442_c0_seq3, Alum59442_c0_seq2, Alum59442_c0_seq1, Alum55190_c0_seq2, Alum55190_c0_seq1, Alum57539_c0_seq2, Alum57539_c0_seq1	Alum48765_c0_seq1, Alum25157_c0_seq1, Alum21328_c0_seq1, Alum49453_c1_seq1, Alum54973_c0_seq1, Alum72403_c0_seq1
GO:0035267	NuA4 histone acetyltransferase Alumlex	C	0.00824544	0.000822867	15	6	9963	18247	over	Alum58813_c0_seq4, Alum58813_c0_seq1, Alum57399_c0_seq1, Alum63381_c0_seq5, Alum61580_c0_seq1, Alum66352_c0_seq8, Alum66352_c0_seq7, Alum66352_c0_seq6, Alum66352_c0_seq5, Alum66352_c0_seq4, Alum66352_c0_seq3, Alum66352_c0_seq2, Alum66352_c0_seq1, Alum62054_c0_seq1, Alum63104_c0_seq1	Alum59417_c1_seq2, Alum47261_c1_seq1, Alum68457_c0_seq1, Alum25743_c0_seq1, Alum66276_c0_seq3, Alum66276_c0_seq2
GO:0030507	spectrin binding	F	0.0083064	0.00082984	22	13	9956	18240	over	Alum64466_c0_seq4, Alum64466_c0_seq3, Alum64466_c0_seq2, Alum62037_c3_seq11, Alum62037_c3_seq10, Alum62300_c0_seq9, Alum62300_c0_seq3, Alum62300_c0_seq2, Alum62300_c0_seq1, Alum62037_c0_seq1, Alum66933_c0_seq1, Alum62037_c3_seq9, Alum62037_c3_seq8, Alum62037_c3_seq7, Alum62037_c3_seq5, Alum62037_c3_seq2, Alum62037_c3_seq1, Alum55579_c0_seq1, Alum56231_c0_seq3, Alum56231_c0_seq2, Alum56231_c0_seq1…	Alum57913_c0_seq1, Alum67745_c0_seq4, Alum67745_c0_seq3, Alum67745_c0_seq2, Alum67745_c0_seq1, Alum53418_c0_seq1, Alum68536_c0_seq1, Alum57814_c0_seq2, Alum57814_c0_seq1, Alum43220_c1_seq1, Alum68265_c0_seq1, Alum68883_c0_seq1, Alum53702_c0_seq1
GO:0006868	glutamine transport	P	0.00865287	0.000870012	16	7	9962	18246	over	Alum63458_c0_seq1, Alum65312_c0_seq3, Alum65312_c0_seq2, Alum65312_c0_seq1, Alum61832_c0_seq4, Alum61832_c0_seq3, Alum61832_c0_seq2, Alum61832_c0_seq1, Alum61044_c0_seq8, Alum61044_c0_seq7, Alum61044_c0_seq6, Alum61044_c0_seq5, Alum61044_c0_seq4, Alum61044_c0_seq3, Alum61044_c0_seq2, Alum61044_c0_seq1	Alum33663_c0_seq1, Alum49106_c0_seq1, Alum22194_c0_seq1, Alum9314_c0_seq1, Alum40420_c0_seq1, Alum61897_c1_seq1, Alum26074_c0_seq1
GO:0014047	glutamate secretion	P	0.00865287	0.000870012	16	7	9962	18246	over	Alum63458_c0_seq1, Alum65312_c0_seq3, Alum65312_c0_seq2, Alum65312_c0_seq1, Alum61832_c0_seq4, Alum61832_c0_seq3, Alum61832_c0_seq2, Alum61832_c0_seq1, Alum61044_c0_seq8, Alum61044_c0_seq7, Alum61044_c0_seq6, Alum61044_c0_seq5, Alum61044_c0_seq4, Alum61044_c0_seq3, Alum61044_c0_seq2, Alum61044_c0_seq1	Alum33663_c0_seq1, Alum49106_c0_seq1, Alum22194_c0_seq1, Alum9314_c0_seq1, Alum40420_c0_seq1, Alum61897_c1_seq1, Alum26074_c0_seq1
GO:0016861	intramolecular oxidoreductase activity, interconverting aldoses and ketoses	F	0.00865287	0.000870012	16	7	9962	18246	over	Alum65416_c0_seq7, Alum65416_c0_seq6, Alum65416_c0_seq5, Alum65416_c0_seq3, Alum65416_c0_seq1, Alum62721_c0_seq1, Alum60295_c0_seq2, Alum60295_c0_seq1, Alum58958_c0_seq1, Alum55941_c0_seq1, Alum70970_c0_seq1, Alum65416_c0_seq12, Alum65416_c0_seq10, Alum58256_c0_seq1, Alum58613_c0_seq1, Alum57103_c0_seq1	Alum65416_c0_seq9, Alum65416_c0_seq8, Alum65416_c0_seq4, Alum65416_c0_seq2, Alum58848_c0_seq1, Alum65416_c0_seq11, Alum54389_c1_seq1
GO:0006699	bile acid biosynthetic process	P	0.0087881	0.00088455	20	11	9958	18242	over	Alum59874_c0_seq1, Alum56655_c0_seq1, Alum66793_c0_seq2, Alum66793_c0_seq1, Alum62553_c0_seq2, Alum62553_c0_seq1, Alum62518_c0_seq1, Alum63640_c0_seq1, Alum54701_c0_seq1, Alum62255_c0_seq1, Alum63173_c0_seq2, Alum63173_c0_seq1, Alum62833_c0_seq3, Alum62833_c0_seq2, Alum62833_c0_seq1, Alum63751_c0_seq5, Alum60655_c0_seq2, Alum60655_c0_seq1, Alum64964_c0_seq1, Alum43914_c0_seq1	Alum55933_c0_seq1, Alum22304_c0_seq1, Alum40077_c0_seq1, Alum44679_c0_seq1, Alum63696_c0_seq1, Alum63038_c0_seq2, Alum52931_c0_seq1, Alum25721_c0_seq2, Alum25721_c0_seq1, Alum44234_c0_seq1, Alum25763_c0_seq1
GO:0034058	endosomal vesicle fusion	P	0.00888634	0.000896341	17	8	9961	18245	over	Alum66483_c0_seq9, Alum66483_c0_seq5, Alum53043_c0_seq1, Alum57162_c0_seq1, Alum63036_c0_seq1, Alum61152_c0_seq4, Alum61152_c0_seq2, Alum52115_c0_seq1, Alum57996_c0_seq1, Alum66483_c0_seq22, Alum66483_c0_seq19, Alum66483_c0_seq18, Alum66483_c0_seq14, Alum66483_c0_seq10, Alum59799_c0_seq1, Alum45304_c0_seq1, Alum60177_c0_seq1	Alum48559_c0_seq2, Alum24965_c0_seq2, Alum24965_c0_seq1, Alum64477_c1_seq2, Alum64477_c1_seq1, Alum43593_c0_seq2, Alum43593_c0_seq1, Alum26577_c0_seq1
GO:0048227	plasma membrane to endosome transport	P	0.00888634	0.000896341	17	8	9961	18245	over	Alum66483_c0_seq9, Alum66483_c0_seq5, Alum53043_c0_seq1, Alum57162_c0_seq1, Alum63036_c0_seq1, Alum61152_c0_seq4, Alum61152_c0_seq2, Alum52115_c0_seq1, Alum57996_c0_seq1, Alum66483_c0_seq22, Alum66483_c0_seq19, Alum66483_c0_seq18, Alum66483_c0_seq14, Alum66483_c0_seq10, Alum59799_c0_seq1, Alum45304_c0_seq1, Alum60177_c0_seq1	Alum48559_c0_seq2, Alum24965_c0_seq2, Alum24965_c0_seq1, Alum64477_c1_seq2, Alum64477_c1_seq1, Alum43593_c0_seq2, Alum43593_c0_seq1, Alum26577_c0_seq1
GO:0015879	carnitine transport	P	0.00905753	0.000924402	10	2	9968	18251	over	Alum60985_c0_seq1, Alum65355_c0_seq7, Alum65355_c0_seq6, Alum65355_c0_seq5, Alum65355_c0_seq3, Alum65355_c0_seq2, Alum65355_c0_seq1, Alum64954_c1_seq2, Alum64954_c1_seq1, Alum59388_c0_seq1	Alum68327_c0_seq1, Alum21707_c0_seq1
GO:0006334	nucleosome assembly	P	0.00906867	0.000928328	48	45	9930	18208	over	Alum67804_c0_seq8, Alum67804_c0_seq5, Alum67804_c0_seq1, Alum66129_c0_seq9, Alum66129_c0_seq7, Alum65632_c0_seq7, Alum65632_c0_seq6, Alum65632_c0_seq5, Alum65632_c0_seq3, Alum63513_c1_seq14, Alum66610_c0_seq1, Alum59954_c0_seq3, Alum59954_c0_seq1, Alum67529_c0_seq4, Alum67529_c0_seq3, Alum67529_c0_seq1, Alum66427_c0_seq12, Alum66427_c0_seq10, Alum57742_c0_seq1, Alum64840_c0_seq2, Alum64840_c0_seq…	Alum57984_c0_seq5, Alum57984_c0_seq4, Alum67804_c0_seq4, Alum54444_c0_seq27, Alum54444_c0_seq25, Alum54444_c0_seq21, Alum54444_c0_seq13, Alum68101_c0_seq1, Alum67795_c0_seq18, Alum67795_c0_seq16, Alum67795_c0_seq14, Alum67795_c0_seq13, Alum67795_c0_seq10, Alum61305_c0_seq1, Alum59434_c0_seq2, Alum59434_c0_seq1, Alum62589_c0_seq2, Alum66738_c0_seq19, Alum66738_c0_seq17, Alum66738_c0_seq15, Alum660…
GO:0046845	branched duct epithelial cell fate determination, open tracheal system	P	0.00928264	0.000953212	28	20	9950	18233	over	Alum33818_c0_seq2, Alum58161_c0_seq3, Alum58161_c0_seq2, Alum58161_c0_seq1, Alum71081_c0_seq1, Alum65073_c0_seq3, Alum65073_c0_seq2, Alum62765_c0_seq4, Alum62765_c0_seq3, Alum62765_c0_seq2, Alum62765_c0_seq1, Alum58866_c0_seq1, Alum67463_c1_seq1, Alum61335_c0_seq1, Alum56507_c0_seq1, Alum63799_c5_seq1, Alum80910_c0_seq1, Alum52168_c0_seq1, Alum51569_c0_seq1, Alum65650_c0_seq7, Alum65650_c0_seq5, …	Alum55806_c0_seq2, Alum55806_c0_seq1, Alum45245_c0_seq1, Alum65954_c0_seq10, Alum66884_c1_seq4, Alum69657_c0_seq1, Alum48669_c0_seq1, Alum68863_c0_seq1, Alum25431_c0_seq1, Alum64608_c0_seq3, Alum64608_c0_seq2, Alum27182_c0_seq1, Alum65954_c0_seq8, Alum65954_c0_seq6, Alum65954_c0_seq4, Alum65954_c0_seq3, Alum65954_c0_seq2, Alum65954_c0_seq1, Alum55028_c0_seq1, Alum49363_c1_seq2
GO:0005184	neuropeptide hormone activity	F	0.00937027	0.000963214	41	36	9937	18217	over	Alum67405_c0_seq16, Alum67405_c0_seq15, Alum67405_c0_seq14, Alum67405_c0_seq13, Alum67405_c0_seq12, Alum67405_c0_seq11, Alum67405_c0_seq10, Alum67786_c2_seq14, Alum67786_c2_seq13, Alum67786_c2_seq12, Alum67786_c2_seq11, Alum67786_c2_seq10, Alum67627_c0_seq8, Alum67627_c0_seq7, Alum67627_c0_seq6, Alum67627_c0_seq5, Alum67627_c0_seq4, Alum67627_c0_seq3, Alum67627_c0_seq2, Alum67627_c0_seq1, Alum652…	Alum52830_c0_seq5, Alum52830_c0_seq4, Alum52830_c0_seq3, Alum52830_c0_seq1, Alum67085_c0_seq11, Alum45593_c0_seq1, Alum49460_c0_seq2, Alum49460_c0_seq1, Alum61947_c0_seq19, Alum61947_c0_seq18, Alum61947_c0_seq17, Alum61947_c0_seq16, Alum61947_c0_seq15, Alum61947_c0_seq14, Alum61947_c0_seq12, Alum61947_c0_seq11, Alum61947_c0_seq10, Alum77759_c0_seq1, Alum58470_c0_seq6, Alum58470_c0_seq4, Alum58470…
GO:0006094	gluconeogenesis	P	0.00980424	0.00101412	102	122	9876	18131	over	Alum64234_c0_seq4, Alum64234_c0_seq2, Alum62721_c0_seq1, Alum59198_c0_seq1, Alum67743_c0_seq3, Alum56655_c0_seq1, Alum55958_c0_seq1, Alum64245_c0_seq4, Alum64245_c0_seq3, Alum64245_c0_seq2, Alum64245_c0_seq1, Alum66247_c0_seq3, Alum66247_c0_seq2, Alum66247_c0_seq1, Alum66592_c0_seq5, Alum66592_c0_seq3, Alum61129_c0_seq1, Alum66793_c0_seq2, Alum66793_c0_seq1, Alum54716_c0_seq1, Alum61934_c0_seq1, …	Alum22992_c0_seq1, Alum50790_c0_seq3, Alum50790_c0_seq2, Alum50790_c0_seq1, Alum64234_c0_seq3, Alum64234_c0_seq1, Alum26436_c0_seq1, Alum67760_c0_seq30, Alum67760_c0_seq28, Alum67760_c0_seq23, Alum67743_c0_seq2, Alum67743_c0_seq1, Alum67760_c0_seq12, Alum67760_c0_seq11, Alum67760_c0_seq10, Alum23361_c0_seq1, Alum60873_c2_seq3, Alum60873_c2_seq2, Alum60873_c2_seq1, Alum41209_c0_seq1, Alum59546_c0_…
GO:0031396	regulation of protein ubiquitination	P	0.0109361	0.00113472	49	47	9929	18206	over	Alum65822_c2_seq5, Alum65358_c0_seq1, Alum64676_c0_seq1, Alum60487_c0_seq2, Alum60487_c0_seq1, Alum63420_c0_seq2, Alum63420_c0_seq1, Alum66577_c1_seq3, Alum66577_c1_seq1, Alum48011_c0_seq2, Alum54716_c0_seq1, Alum40558_c0_seq1, Alum64782_c0_seq2, Alum64782_c0_seq1, Alum65047_c2_seq2, Alum63407_c0_seq1, Alum62354_c0_seq1, Alum67590_c0_seq2, Alum63978_c0_seq1, Alum62859_c0_seq2, Alum62859_c0_seq1, …	Alum26290_c0_seq1, Alum48559_c0_seq2, Alum48559_c0_seq1, Alum10029_c0_seq1, Alum38047_c0_seq4, Alum38047_c0_seq2, Alum46646_c0_seq1, Alum54581_c0_seq1, Alum53688_c0_seq2, Alum53688_c0_seq1, Alum56568_c0_seq4, Alum56568_c0_seq3, Alum41637_c0_seq1, Alum57683_c1_seq13, Alum67623_c0_seq14, Alum67623_c0_seq11, Alum67623_c0_seq10, Alum57885_c0_seq3, Alum68993_c0_seq1, Alum54822_c0_seq1, Alum63918_c0_se…
GO:0046949	fatty-acyl-CoA biosynthetic process	P	0.0110475	0.00114982	31	24	9947	18229	over	Alum62498_c0_seq1, Alum63371_c0_seq1, Alum57708_c0_seq6, Alum57708_c0_seq2, Alum57708_c0_seq1, Alum66653_c0_seq1, Alum65234_c1_seq13, Alum65889_c0_seq3, Alum65889_c0_seq2, Alum65889_c0_seq1, Alum59380_c0_seq1, Alum64604_c0_seq2, Alum64604_c0_seq1, Alum29016_c0_seq1, Alum65234_c1_seq8, Alum65828_c0_seq4, Alum65828_c0_seq3, Alum64724_c0_seq2, Alum64724_c0_seq1, Alum35793_c0_seq2, Alum62762_c0_seq1,…	Alum24959_c0_seq1, Alum47044_c0_seq2, Alum47044_c0_seq1, Alum61010_c0_seq1, Alum65234_c1_seq12, Alum65234_c1_seq11, Alum65234_c1_seq10, Alum65889_c0_seq4, Alum56543_c0_seq1, Alum65283_c0_seq2, Alum65283_c0_seq1, Alum42041_c0_seq1, Alum64983_c0_seq3, Alum65234_c1_seq9, Alum65234_c1_seq5, Alum65234_c1_seq1, Alum58120_c0_seq2, Alum38325_c0_seq2, Alum38325_c0_seq1, Alum55099_c0_seq6, Alum48454_c0_seq…
GO:0015986	ATP synthesis coupled proton transport	P	0.011596	0.00121188	11	3	9967	18250	over	Alum57223_c0_seq2, Alum57223_c0_seq1, Alum66320_c0_seq3, Alum66320_c0_seq1, Alum57794_c0_seq1, Alum66180_c0_seq1, Alum40218_c0_seq1, Alum61895_c0_seq1, Alum61502_c0_seq2, Alum60896_c0_seq1, Alum61837_c0_seq1	Alum77783_c0_seq1, Alum42010_c0_seq1, Alum68113_c0_seq1
GO:0030551	cyclic nucleotide binding	F	0.011596	0.00121188	11	3	9967	18250	over	Alum58196_c0_seq3, Alum58196_c0_seq2, Alum58196_c0_seq1, Alum64358_c0_seq2, Alum64358_c0_seq1, Alum66167_c0_seq8, Alum66167_c0_seq6, Alum66167_c0_seq5, Alum66167_c0_seq3, Alum66167_c0_seq2, Alum66167_c0_seq1	Alum54399_c0_seq2, Alum54399_c0_seq1, Alum64568_c1_seq81
GO:0035038	female pronucleus assembly	P	0.011596	0.00121188	11	3	9967	18250	over	Alum46278_c0_seq2, Alum46278_c0_seq1, Alum61906_c0_seq1, Alum63449_c0_seq5, Alum63449_c0_seq1, Alum56007_c0_seq2, Alum61772_c0_seq2, Alum61772_c0_seq1, Alum58030_c0_seq1, Alum60882_c0_seq2, Alum60882_c0_seq1	Alum25219_c0_seq1, Alum26628_c0_seq1, Alum45073_c0_seq1
GO:0006013	mannose metabolic process	P	0.0119344	0.00125235	69	75	9909	18178	over	Alum58485_c0_seq1, Alum58342_c0_seq1, Alum64234_c0_seq4, Alum64234_c0_seq2, Alum57415_c0_seq1, Alum66592_c0_seq5, Alum66592_c0_seq3, Alum61129_c0_seq1, Alum66425_c0_seq6, Alum66425_c0_seq5, Alum66425_c0_seq3, Alum66425_c0_seq2, Alum66425_c0_seq1, Alum59778_c0_seq1, Alum61965_c0_seq1, Alum55426_c0_seq1, Alum50935_c0_seq1, Alum66425_c0_seq10, Alum55941_c0_seq1, Alum60234_c0_seq3, Alum60234_c0_seq2,…	Alum25866_c0_seq1, Alum22992_c0_seq1, Alum50790_c0_seq3, Alum50790_c0_seq2, Alum50790_c0_seq1, Alum52047_c0_seq8, Alum52047_c0_seq7, Alum52047_c0_seq3, Alum52047_c0_seq2, Alum64234_c0_seq3, Alum64234_c0_seq1, Alum26436_c0_seq1, Alum52352_c0_seq1, Alum59546_c0_seq1, Alum41878_c0_seq2, Alum41878_c0_seq1, Alum43531_c0_seq1, Alum61209_c0_seq4, Alum61209_c0_seq3, Alum61209_c0_seq2, Alum61209_c0_seq1, …
GO:0001104	RNA polymerase II transcription cofactor activity	F	0.0119344	0.00125235	69	75	9909	18178	over	Alum63001_c0_seq1, Alum65295_c0_seq2, Alum65295_c0_seq1, Alum58215_c0_seq1, Alum51262_c0_seq1, Alum63979_c0_seq2, Alum63979_c0_seq1, Alum66328_c6_seq8, Alum66328_c6_seq7, Alum66328_c6_seq2, Alum66328_c6_seq1, Alum67350_c1_seq2, Alum67350_c1_seq1, Alum59819_c0_seq4, Alum59819_c0_seq3, Alum59819_c0_seq2, Alum59819_c0_seq1, Alum63295_c0_seq2, Alum63295_c0_seq1, Alum63697_c0_seq3, Alum63697_c0_seq2, …	Alum68805_c0_seq1, Alum25111_c0_seq1, Alum45763_c0_seq1, Alum67748_c0_seq9, Alum67748_c0_seq4, Alum67748_c0_seq3, Alum51836_c0_seq3, Alum51836_c0_seq2, Alum51836_c0_seq1, Alum43824_c0_seq1, Alum48694_c0_seq2, Alum48694_c0_seq1, Alum65310_c0_seq7, Alum65310_c0_seq5, Alum50984_c0_seq1, Alum40260_c0_seq1, Alum65326_c0_seq2, Alum65326_c0_seq1, Alum65703_c1_seq9, Alum65703_c1_seq8, Alum65703_c1_seq7, …
GO:0035371	microtubule plus end	C	0.0123837	0.00130229	93	110	9885	18143	over	Alum65121_c0_seq1, Alum63805_c0_seq3, Alum63805_c0_seq1, Alum62212_c0_seq1, Alum60956_c0_seq1, Alum59618_c0_seq4, Alum59618_c0_seq3, Alum59618_c0_seq2, Alum59618_c0_seq1, Alum64415_c0_seq1, Alum66428_c0_seq8, Alum66428_c0_seq6, Alum66428_c0_seq4, Alum66428_c0_seq3, Alum66428_c0_seq2, Alum66428_c0_seq1, Alum67397_c1_seq7, Alum67397_c1_seq5, Alum67397_c1_seq4, Alum67397_c1_seq3, Alum67397_c1_seq2, …	Alum38833_c1_seq1, Alum55071_c0_seq2, Alum46517_c0_seq1, Alum66412_c1_seq8, Alum66412_c1_seq7, Alum66412_c1_seq6, Alum66412_c1_seq4, Alum66412_c1_seq3, Alum66412_c1_seq1, Alum67747_c0_seq21, Alum75601_c0_seq1, Alum64745_c1_seq1, Alum67397_c1_seq9, Alum67397_c1_seq6, Alum67397_c1_seq1, Alum52337_c0_seq3, Alum45522_c0_seq1, Alum64683_c0_seq18, Alum64683_c0_seq17, Alum61649_c2_seq3, Alum61649_c2_seq…
GO:0000912	assembly of actomyosin apparatus involved in cytokinesis	P	0.0124586	0.0013127	80	91	9898	18162	over	Alum62096_c0_seq2, Alum62096_c0_seq1, Alum63675_c0_seq1, Alum65850_c0_seq10, Alum57495_c1_seq2, Alum61917_c0_seq1, Alum63347_c0_seq1, Alum54716_c0_seq1, Alum61552_c0_seq6, Alum61552_c0_seq5, Alum61552_c0_seq2, Alum61552_c0_seq1, Alum60674_c0_seq1, Alum63920_c0_seq1, Alum65850_c0_seq9, Alum65850_c0_seq8, Alum65850_c0_seq6, Alum65850_c0_seq5, Alum65850_c0_seq4, Alum65850_c0_seq3, Alum65850_c0_seq2,…	Alum48730_c0_seq5, Alum48730_c0_seq4, Alum48730_c0_seq3, Alum48730_c0_seq2, Alum48730_c0_seq1, Alum25821_c1_seq2, Alum25821_c1_seq1, Alum65692_c0_seq18, Alum65692_c0_seq16, Alum69055_c0_seq1, Alum73758_c0_seq1, Alum46465_c0_seq4, Alum67661_c0_seq12, Alum67661_c0_seq11, Alum42070_c0_seq1, Alum67455_c0_seq11, Alum67455_c0_seq10, Alum67455_c0_seq9, Alum67455_c0_seq8, Alum67455_c0_seq7, Alum67455_c0_…
GO:0031625	ubiquitin protein ligase binding	F	0.0127125	0.00134353	23	15	9955	18238	over	Alum65467_c0_seq2, Alum65467_c0_seq1, Alum63002_c1_seq14, Alum63002_c1_seq12, Alum63002_c1_seq11, Alum63861_c0_seq3, Alum63861_c0_seq2, Alum63861_c0_seq1, Alum66016_c0_seq4, Alum66016_c0_seq3, Alum66016_c0_seq2, Alum66016_c0_seq1, Alum59663_c0_seq1, Alum63002_c1_seq7, Alum63002_c1_seq6, Alum63002_c1_seq5, Alum63002_c1_seq1, Alum62994_c0_seq2, Alum62994_c0_seq1, Alum65443_c2_seq1, Alum63497_c0_seq…	Alum67777_c0_seq2, Alum67777_c0_seq1, Alum25821_c1_seq2, Alum25821_c1_seq1, Alum52268_c0_seq1, Alum70322_c0_seq1, Alum37425_c0_seq2, Alum37425_c0_seq1, Alum63002_c1_seq13, Alum63002_c1_seq9, Alum63002_c1_seq8, Alum63002_c1_seq4, Alum63002_c1_seq3, Alum63002_c1_seq2, Alum39859_c0_seq1
GO:0006000	fructose metabolic process	P	0.0134407	0.0014283	70	77	9908	18176	over	Alum58485_c0_seq1, Alum58342_c0_seq1, Alum64234_c0_seq4, Alum64234_c0_seq2, Alum57415_c0_seq1, Alum66592_c0_seq5, Alum66592_c0_seq3, Alum62397_c0_seq1, Alum61129_c0_seq1, Alum66425_c0_seq6, Alum66425_c0_seq5, Alum66425_c0_seq3, Alum66425_c0_seq2, Alum66425_c0_seq1, Alum59778_c0_seq1, Alum61965_c0_seq1, Alum55426_c0_seq1, Alum50935_c0_seq1, Alum66425_c0_seq10, Alum55941_c0_seq1, Alum60234_c0_seq3,…	Alum25866_c0_seq1, Alum22992_c0_seq1, Alum50790_c0_seq3, Alum50790_c0_seq2, Alum50790_c0_seq1, Alum52047_c0_seq8, Alum52047_c0_seq7, Alum52047_c0_seq3, Alum52047_c0_seq2, Alum64234_c0_seq3, Alum64234_c0_seq1, Alum26436_c0_seq1, Alum52352_c0_seq1, Alum26967_c0_seq1, Alum59546_c0_seq1, Alum41878_c0_seq2, Alum41878_c0_seq1, Alum43531_c0_seq1, Alum61209_c0_seq4, Alum61209_c0_seq3, Alum61209_c0_seq2, …
GO:0000786	nucleosome	C	0.0134407	0.00143345	12	4	9966	18249	over	Alum66610_c0_seq1, Alum61650_c0_seq6, Alum61650_c0_seq5, Alum61284_c0_seq1, Alum41114_c0_seq3, Alum41114_c0_seq2, Alum41114_c0_seq1, Alum59451_c0_seq2, Alum56628_c0_seq1, Alum67999_c0_seq1, Alum57126_c0_seq2, Alum57126_c0_seq1	Alum39146_c0_seq2, Alum26771_c0_seq1, Alum65347_c0_seq2, Alum65347_c0_seq1
GO:0017109	glutamate-cysteine ligase Alumlex	C	0.0134407	0.00143345	12	4	9966	18249	over	Alum63290_c0_seq8, Alum63290_c0_seq7, Alum63290_c0_seq6, Alum63290_c0_seq5, Alum63290_c0_seq4, Alum63290_c0_seq3, Alum63290_c0_seq2, Alum63290_c0_seq1, Alum51121_c0_seq1, Alum59804_c0_seq1, Alum59804_c1_seq1, Alum60988_c0_seq1	Alum46012_c0_seq3, Alum46012_c0_seq2, Alum43872_c1_seq2, Alum43872_c1_seq1
GO:0004566	beta-glucuronidase activity	F	0.0134407	0.00143345	12	4	9966	18249	over	Alum67279_c0_seq7, Alum67279_c0_seq5, Alum67279_c0_seq4, Alum67279_c0_seq3, Alum67279_c0_seq1, Alum66451_c0_seq1, Alum65129_c1_seq5, Alum65129_c1_seq4, Alum65129_c1_seq3, Alum65129_c1_seq1, Alum64764_c0_seq15, Alum64764_c0_seq10	Alum70467_c0_seq1, Alum64621_c0_seq1, Alum60796_c0_seq2, Alum60796_c0_seq1
GO:0007070	negative regulation of transcription from RNA polymerase II promoter during mitosis	P	0.013781	0.00150076	8	1	9970	18252	over	Alum62102_c0_seq1, Alum60044_c0_seq4, Alum60044_c0_seq3, Alum60044_c0_seq1, Alum63812_c0_seq1, Alum60164_c0_seq2, Alum63731_c0_seq2, Alum63731_c0_seq1	Alum46218_c0_seq1
GO:0007057	spindle assembly involved in female meiosis I	P	0.013781	0.00150076	8	1	9970	18252	over	Alum60940_c0_seq1, Alum64765_c0_seq7, Alum64765_c0_seq6, Alum64765_c0_seq5, Alum64765_c0_seq1, Alum64730_c0_seq2, Alum64730_c0_seq1, Alum62831_c0_seq1	Alum43396_c0_seq1
GO:0006546	glycine catabolic process	P	0.013781	0.00150076	8	1	9970	18252	over	Alum55525_c0_seq1, Alum59198_c0_seq1, Alum66358_c0_seq4, Alum66358_c0_seq3, Alum66358_c0_seq2, Alum66358_c0_seq1, Alum61381_c1_seq1, Alum60081_c0_seq1	Alum67040_c0_seq1
GO:0005992	trehalose biosynthetic process	P	0.013781	0.00150076	8	1	9970	18252	over	Alum64404_c0_seq1, Alum60682_c0_seq3, Alum60682_c0_seq2, Alum60682_c0_seq1, Alum64478_c0_seq4, Alum64478_c0_seq3, Alum64478_c0_seq2, Alum64478_c0_seq1	Alum40353_c0_seq1
GO:0005848	mRNA cleavage stimulating factor Alumlex	C	0.013781	0.00150076	8	1	9970	18252	over	Alum64510_c0_seq3, Alum64510_c0_seq2, Alum64510_c0_seq1, Alum63534_c0_seq1, Alum66744_c0_seq2, Alum66744_c0_seq1, Alum58975_c0_seq2, Alum58975_c0_seq1	Alum69419_c0_seq1
GO:0032021	NELF Alumlex	C	0.013781	0.00150076	8	1	9970	18252	over	Alum62102_c0_seq1, Alum60044_c0_seq4, Alum60044_c0_seq3, Alum60044_c0_seq1, Alum63812_c0_seq1, Alum60164_c0_seq2, Alum63731_c0_seq2, Alum63731_c0_seq1	Alum46218_c0_seq1
GO:0004099	chitin deacetylase activity	F	0.013781	0.00150076	8	1	9970	18252	over	Alum58327_c0_seq1, Alum66066_c0_seq6, Alum60779_c0_seq1, Alum66180_c2_seq8, Alum66180_c2_seq7, Alum66180_c2_seq6, Alum66180_c2_seq5, Alum66180_c2_seq4	Alum66066_c0_seq14
GO:0034244	negative regulation of transcription elongation from RNA polymerase II promoter	P	0.013781	0.00150076	8	1	9970	18252	over	Alum62102_c0_seq1, Alum60044_c0_seq4, Alum60044_c0_seq3, Alum60044_c0_seq1, Alum63812_c0_seq1, Alum60164_c0_seq2, Alum63731_c0_seq2, Alum63731_c0_seq1	Alum46218_c0_seq1
GO:1901739	regulation of myoblast fusion	P	0.013781	0.00150368	21	13	9957	18240	over	Alum44367_c0_seq4, Alum64273_c0_seq4, Alum64273_c0_seq3, Alum64273_c0_seq2, Alum64273_c0_seq1, Alum56741_c0_seq2, Alum56741_c0_seq1, Alum55607_c0_seq1, Alum64563_c0_seq2, Alum64563_c0_seq1, Alum52387_c0_seq1, Alum51542_c0_seq1, Alum63651_c2_seq3, Alum29756_c0_seq1, Alum55387_c0_seq1, Alum60644_c0_seq3, Alum60644_c0_seq2, Alum60644_c0_seq1, Alum53630_c0_seq3, Alum53630_c0_seq2, Alum53630_c0_seq1	Alum55217_c0_seq1, Alum65071_c0_seq3, Alum70422_c0_seq1, Alum46467_c0_seq8, Alum46467_c0_seq6, Alum46467_c0_seq5, Alum46467_c0_seq2, Alum46467_c0_seq1, Alum27101_c0_seq1, Alum64218_c0_seq2, Alum64218_c0_seq1, Alum61172_c1_seq2, Alum46251_c0_seq2
GO:0006308	DNA catabolic process	P	0.0138612	0.00151391	49	48	9929	18205	over	Alum60440_c0_seq1, Alum66926_c0_seq5, Alum66926_c0_seq4, Alum62217_c0_seq2, Alum63686_c0_seq2, Alum63686_c0_seq1, Alum61613_c0_seq3, Alum66604_c0_seq1, Alum66572_c0_seq2, Alum64689_c0_seq20, Alum64689_c0_seq17, Alum64689_c0_seq16, Alum64689_c0_seq15, Alum64689_c0_seq13, Alum64030_c0_seq1, Alum53091_c0_seq2, Alum53091_c0_seq1, Alum64689_c0_seq6, Alum64689_c0_seq5, Alum64689_c0_seq3, Alum64689_c0_s…	Alum66926_c0_seq7, Alum66926_c0_seq6, Alum21358_c0_seq1, Alum66926_c0_seq3, Alum66926_c0_seq2, Alum60925_c1_seq4, Alum60925_c1_seq3, Alum60925_c1_seq1, Alum53770_c0_seq1, Alum64127_c0_seq2, Alum64127_c0_seq1, Alum54532_c0_seq10, Alum56460_c0_seq1, Alum55203_c0_seq3, Alum55203_c0_seq2, Alum55203_c0_seq1, Alum53973_c0_seq2, Alum53973_c0_seq1, Alum52158_c0_seq1, Alum69238_c0_seq1, Alum54532_c0_seq8,…
GO:0031987	locomotion involved in locomotory behavior	P	0.0141434	0.0015508	76	86	9902	18167	over	Alum63001_c0_seq1, Alum63376_c1_seq1, Alum57578_c0_seq2, Alum57578_c0_seq1, Alum64280_c0_seq2, Alum64280_c0_seq1, Alum38288_c0_seq1, Alum62301_c0_seq1, Alum63914_c2_seq6, Alum63914_c2_seq4, Alum63914_c2_seq3, Alum63914_c2_seq2, Alum64544_c1_seq4, Alum64544_c1_seq2, Alum64544_c1_seq1, Alum56063_c0_seq2, Alum56063_c0_seq1, Alum60159_c0_seq1, Alum63697_c0_seq3, Alum63697_c0_seq2, Alum63697_c0_seq1, …	Alum64909_c0_seq9, Alum59260_c0_seq4, Alum59260_c0_seq3, Alum59260_c0_seq2, Alum64151_c0_seq1, Alum57625_c0_seq4, Alum57625_c0_seq3, Alum57625_c0_seq2, Alum57625_c0_seq1, Alum70811_c0_seq1, Alum58476_c0_seq1, Alum55310_c0_seq1, Alum64133_c1_seq1, Alum60159_c0_seq2, Alum57683_c1_seq13, Alum59923_c1_seq1, Alum50984_c0_seq1, Alum54903_c0_seq9, Alum54903_c0_seq8, Alum54903_c0_seq7, Alum54903_c0_seq6,…
GO:0035298	regulation of Malpighian tubule size	P	0.0143635	0.001578	20	12	9958	18241	over	Alum33818_c0_seq2, Alum65226_c0_seq3, Alum62000_c3_seq19, Alum62000_c3_seq12, Alum71081_c0_seq1, Alum28700_c0_seq1, Alum65073_c0_seq3, Alum65073_c0_seq2, Alum58866_c0_seq1, Alum64686_c1_seq2, Alum64686_c1_seq1, Alum63799_c5_seq1, Alum52168_c0_seq1, Alum65146_c0_seq8, Alum65146_c0_seq6, Alum65146_c0_seq5, Alum65146_c0_seq4, Alum65146_c0_seq3, Alum65146_c0_seq2, Alum65146_c0_seq1	Alum65226_c0_seq6, Alum65226_c0_seq5, Alum65226_c0_seq4, Alum65226_c0_seq2, Alum65226_c0_seq1, Alum24744_c0_seq1, Alum48669_c0_seq1, Alum68863_c0_seq1, Alum25431_c0_seq1, Alum57746_c0_seq2, Alum55028_c0_seq1, Alum49363_c1_seq2
GO:0005884	actin filament	C	0.0143784	0.00158118	164	220	9814	18033	over	Alum33818_c0_seq2, Alum65270_c0_seq3, Alum65270_c0_seq2, Alum65270_c0_seq1, Alum60106_c0_seq1, Alum67898_c0_seq23, Alum67898_c0_seq22, Alum67898_c0_seq21, Alum67898_c0_seq20, Alum67898_c0_seq19, Alum67898_c0_seq18, Alum67898_c0_seq17, Alum67898_c0_seq16, Alum67898_c0_seq15, Alum67898_c0_seq14, Alum67898_c0_seq13, Alum67898_c0_seq12, Alum67898_c0_seq11, Alum67898_c0_seq10, Alum57728_c0_seq1, Alum5…	Alum39819_c0_seq1, Alum67777_c0_seq2, Alum67777_c0_seq1, Alum57826_c0_seq1, Alum54450_c1_seq9, Alum54450_c1_seq6, Alum54450_c1_seq5, Alum54450_c1_seq3, Alum64598_c0_seq1, Alum63758_c0_seq8, Alum67568_c1_seq11, Alum63758_c0_seq3, Alum63017_c0_seq1, Alum64598_c1_seq8, Alum64598_c1_seq7, Alum64598_c1_seq3, Alum40257_c0_seq2, Alum55217_c0_seq1, Alum73758_c0_seq1, Alum65080_c0_seq6, Alum65080_c0_seq5,…
GO:0005847	mRNA cleavage and polyadenylation specificity factor Alumlex	C	0.0144178	0.00159014	13	5	9965	18248	over	Alum64038_c0_seq1, Alum64510_c0_seq3, Alum64510_c0_seq2, Alum64510_c0_seq1, Alum65801_c2_seq13, Alum65801_c2_seq10, Alum65801_c2_seq4, Alum65801_c2_seq2, Alum64249_c0_seq1, Alum61531_c0_seq2, Alum61531_c0_seq1, Alum67152_c0_seq2, Alum67152_c0_seq1	Alum65649_c2_seq12, Alum26727_c0_seq3, Alum26727_c0_seq1, Alum63653_c0_seq4, Alum63653_c0_seq2
GO:0016189	synaptic vesicle to endosome fusion	P	0.0144178	0.00159014	13	5	9965	18248	over	Alum66483_c0_seq9, Alum66483_c0_seq5, Alum57162_c0_seq1, Alum61152_c0_seq4, Alum61152_c0_seq2, Alum52115_c0_seq1, Alum57996_c0_seq1, Alum66483_c0_seq22, Alum66483_c0_seq19, Alum66483_c0_seq18, Alum66483_c0_seq14, Alum66483_c0_seq10, Alum45304_c0_seq1	Alum64477_c1_seq2, Alum64477_c1_seq1, Alum43593_c0_seq2, Alum43593_c0_seq1, Alum26577_c0_seq1
GO:0006098	pentose-phosphate shunt	P	0.0147763	0.00163917	51	51	9927	18202	over	Alum64234_c0_seq4, Alum64234_c0_seq2, Alum62721_c0_seq1, Alum65565_c1_seq7, Alum62424_c0_seq1, Alum61129_c0_seq1, Alum64118_c0_seq2, Alum64118_c0_seq1, Alum59778_c0_seq1, Alum63427_c0_seq2, Alum55426_c0_seq1, Alum50935_c0_seq1, Alum65565_c1_seq38, Alum58578_c0_seq1, Alum60529_c0_seq1, Alum65622_c0_seq10, Alum65622_c0_seq9, Alum65622_c0_seq8, Alum65622_c0_seq7, Alum65622_c0_seq5, Alum65622_c0_seq4…	Alum22992_c0_seq1, Alum64234_c0_seq3, Alum64234_c0_seq1, Alum59546_c0_seq1, Alum44798_c0_seq1, Alum43922_c0_seq2, Alum43922_c0_seq1, Alum29741_c0_seq1, Alum26567_c0_seq1, Alum67055_c2_seq1, Alum67055_c3_seq1, Alum65004_c0_seq5, Alum65004_c0_seq3, Alum68259_c0_seq1, Alum58848_c0_seq1, Alum23541_c0_seq1, Alum45072_c0_seq1, Alum65622_c0_seq6, Alum65622_c0_seq3, Alum23878_c0_seq2, Alum47556_c0_seq3, …
GO:0002218	activation of innate immune response	P	0.0147971	0.00164465	19	11	9959	18242	over	Alum64794_c0_seq3, Alum64794_c0_seq1, Alum64383_c0_seq4, Alum64383_c0_seq3, Alum66037_c0_seq1, Alum66525_c0_seq8, Alum66525_c0_seq7, Alum66525_c0_seq6, Alum66525_c0_seq4, Alum66525_c0_seq3, Alum66525_c0_seq2, Alum66525_c0_seq1, Alum62661_c0_seq1, Alum66525_c0_seq13, Alum66525_c0_seq12, Alum66525_c0_seq11, Alum66525_c0_seq10, Alum56225_c0_seq1, Alum53300_c1_seq1	Alum66037_c0_seq2, Alum54635_c0_seq2, Alum63941_c0_seq10, Alum47565_c0_seq1, Alum63941_c0_seq9, Alum63941_c0_seq8, Alum63941_c0_seq7, Alum63941_c0_seq6, Alum63941_c0_seq5, Alum63941_c0_seq3, Alum63941_c0_seq2
GO:0048133	male germ-line stem cell division	P	0.0147971	0.00164465	19	11	9959	18242	over	Alum66791_c1_seq3, Alum66791_c1_seq2, Alum66791_c1_seq1, Alum64334_c0_seq3, Alum64334_c0_seq2, Alum64334_c0_seq1, Alum64070_c0_seq2, Alum63850_c0_seq4, Alum63850_c0_seq3, Alum63850_c0_seq2, Alum63850_c0_seq1, Alum67227_c1_seq1, Alum66556_c3_seq1, Alum62289_c0_seq2, Alum62289_c0_seq1, Alum58267_c0_seq1, Alum63184_c0_seq3, Alum63184_c0_seq2, Alum63184_c0_seq1	Alum55741_c0_seq3, Alum55741_c0_seq2, Alum55741_c0_seq1, Alum39939_c0_seq1, Alum58849_c0_seq2, Alum58849_c0_seq1, Alum66659_c0_seq6, Alum66659_c0_seq4, Alum66659_c0_seq2, Alum66659_c0_seq1, Alum42911_c0_seq1
GO:0030514	negative regulation of BMP signaling pathway	P	0.0150129	0.00167413	42	39	9936	18214	over	Alum63773_c0_seq4, Alum63773_c0_seq3, Alum63773_c0_seq2, Alum63773_c0_seq1, Alum65656_c0_seq2, Alum62765_c0_seq4, Alum62765_c0_seq3, Alum62765_c0_seq2, Alum62765_c0_seq1, Alum63478_c0_seq1, Alum63252_c0_seq1, Alum66221_c0_seq7, Alum66221_c0_seq6, Alum66221_c0_seq5, Alum66221_c0_seq4, Alum66221_c0_seq2, Alum66221_c0_seq1, Alum65611_c0_seq1, Alum62903_c0_seq5, Alum62903_c0_seq4, Alum62903_c0_seq3, …	Alum65663_c0_seq7, Alum65663_c0_seq6, Alum65663_c0_seq4, Alum65663_c0_seq3, Alum65663_c0_seq1, Alum52404_c0_seq4, Alum52404_c0_seq3, Alum52404_c0_seq2, Alum52404_c0_seq1, Alum69231_c0_seq1, Alum51517_c0_seq1, Alum50701_c1_seq1, Alum55806_c0_seq2, Alum55806_c0_seq1, Alum29246_c0_seq1, Alum65656_c0_seq6, Alum65656_c0_seq5, Alum65656_c0_seq3, Alum65656_c0_seq1, Alum58469_c1_seq1, Alum38379_c0_seq1, …
GO:0018685	alkane 1-monooxygenase activity	F	0.0150129	0.00168953	14	6	9964	18247	over	Alum56483_c1_seq2, Alum62603_c0_seq2, Alum62603_c0_seq1, Alum63161_c1_seq1, Alum60889_c0_seq1, Alum61959_c0_seq2, Alum61959_c0_seq1, Alum66014_c0_seq5, Alum66014_c0_seq4, Alum66014_c0_seq3, Alum63167_c0_seq1, Alum55192_c0_seq1, Alum66107_c0_seq6, Alum66107_c0_seq5	Alum63459_c0_seq7, Alum63459_c0_seq5, Alum64915_c0_seq3, Alum39818_c0_seq1, Alum60961_c0_seq1, Alum27667_c0_seq1
GO:0048252	lauric acid metabolic process	P	0.0150129	0.00168953	14	6	9964	18247	over	Alum56483_c1_seq2, Alum62603_c0_seq2, Alum62603_c0_seq1, Alum63161_c1_seq1, Alum60889_c0_seq1, Alum61959_c0_seq2, Alum61959_c0_seq1, Alum66014_c0_seq5, Alum66014_c0_seq4, Alum66014_c0_seq3, Alum63167_c0_seq1, Alum55192_c0_seq1, Alum66107_c0_seq6, Alum66107_c0_seq5	Alum63459_c0_seq7, Alum63459_c0_seq5, Alum64915_c0_seq3, Alum39818_c0_seq1, Alum60961_c0_seq1, Alum27667_c0_seq1
GO:0000136	alpha-1,6-mannosyltransferase Alumlex	C	0.0150129	0.00168953	14	6	9964	18247	over	Alum60031_c2_seq47, Alum60918_c0_seq1, Alum62616_c0_seq2, Alum62616_c0_seq1, Alum66132_c0_seq2, Alum66132_c0_seq1, Alum67653_c1_seq6, Alum65035_c0_seq1, Alum55345_c1_seq1, Alum65391_c0_seq1, Alum65233_c0_seq2, Alum65233_c0_seq1, Alum61975_c0_seq1, Alum64283_c0_seq1	Alum45372_c0_seq1, Alum50038_c0_seq1, Alum67653_c1_seq8, Alum46963_c0_seq2, Alum46963_c0_seq1, Alum44245_c0_seq1
GO:0000030	mannosyltransferase activity	F	0.0150129	0.00168953	14	6	9964	18247	over	Alum60031_c2_seq47, Alum60918_c0_seq1, Alum62616_c0_seq2, Alum62616_c0_seq1, Alum66132_c0_seq2, Alum66132_c0_seq1, Alum67653_c1_seq6, Alum65035_c0_seq1, Alum55345_c1_seq1, Alum65391_c0_seq1, Alum65233_c0_seq2, Alum65233_c0_seq1, Alum61975_c0_seq1, Alum64283_c0_seq1	Alum45372_c0_seq1, Alum50038_c0_seq1, Alum67653_c1_seq8, Alum46963_c0_seq2, Alum46963_c0_seq1, Alum44245_c0_seq1
GO:0043130	ubiquitin binding	F	0.0150464	0.00169974	18	10	9960	18243	over	Alum66368_c0_seq10, Alum61054_c0_seq1, Alum63978_c0_seq1, Alum61159_c1_seq1, Alum60380_c0_seq2, Alum60380_c0_seq1, Alum63260_c0_seq2, Alum63260_c0_seq1, Alum65155_c0_seq4, Alum65155_c0_seq2, Alum64777_c0_seq1, Alum62606_c0_seq1, Alum66470_c0_seq2, Alum66470_c0_seq1, Alum51776_c0_seq1, Alum61049_c0_seq2, Alum61049_c0_seq1, Alum66368_c0_seq7	Alum26290_c0_seq1, Alum12023_c0_seq1, Alum46183_c0_seq4, Alum46183_c0_seq3, Alum46183_c0_seq2, Alum46183_c0_seq1, Alum60308_c0_seq5, Alum60308_c0_seq2, Alum65155_c0_seq7, Alum47016_c0_seq2
GO:0008579	JUN kinase phosphatase activity	F	0.0150464	0.00169974	18	10	9960	18243	over	Alum60458_c0_seq1, Alum60361_c0_seq1, Alum63317_c0_seq3, Alum63317_c0_seq2, Alum54036_c0_seq2, Alum62439_c3_seq9, Alum62439_c3_seq8, Alum62439_c3_seq7, Alum62439_c3_seq6, Alum62439_c3_seq5, Alum62439_c3_seq3, Alum62439_c3_seq2, Alum62439_c3_seq1, Alum62439_c3_seq13, Alum62439_c3_seq12, Alum62439_c3_seq11, Alum62439_c3_seq10, Alum58885_c0_seq1	Alum68517_c0_seq1, Alum61855_c0_seq13, Alum26944_c0_seq2, Alum26944_c0_seq1, Alum61855_c0_seq9, Alum61855_c0_seq7, Alum61855_c0_seq5, Alum61855_c0_seq4, Alum53267_c0_seq3, Alum53267_c0_seq1
GO:0035209	pupal development	P	0.0150744	0.00170615	35	30	9943	18223	over	Alum63001_c0_seq1, Alum63546_c0_seq1, Alum60440_c0_seq1, Alum65295_c0_seq2, Alum65295_c0_seq1, Alum62159_c0_seq2, Alum62159_c0_seq1, Alum60637_c0_seq2, Alum60637_c0_seq1, Alum66328_c6_seq8, Alum66328_c6_seq7, Alum66328_c6_seq2, Alum66328_c6_seq1, Alum57171_c0_seq1, Alum65565_c1_seq7, Alum65953_c0_seq1, Alum63697_c0_seq3, Alum63697_c0_seq2, Alum63697_c0_seq1, Alum64380_c0_seq1, Alum65565_c1_seq38,…	Alum56880_c0_seq1, Alum50951_c0_seq3, Alum55520_c0_seq6, Alum55520_c0_seq5, Alum55520_c0_seq1, Alum24480_c0_seq2, Alum24480_c0_seq1, Alum47745_c0_seq1, Alum44798_c0_seq1, Alum27635_c0_seq1, Alum50984_c0_seq1, Alum52055_c0_seq3, Alum52055_c0_seq2, Alum52055_c0_seq1, Alum54028_c0_seq2, Alum54028_c0_seq1, Alum65004_c0_seq5, Alum65004_c0_seq3, Alum51886_c0_seq1, Alum38273_c0_seq1, Alum65669_c0_seq8, …
GO:0042446	hormone biosynthetic process	P	0.0150986	0.0017105	31	25	9947	18228	over	Alum22926_c0_seq2, Alum22926_c0_seq1, Alum61917_c0_seq1, Alum60674_c0_seq1, Alum62136_c1_seq1, Alum62872_c0_seq3, Alum62872_c0_seq2, Alum62872_c0_seq1, Alum67379_c0_seq1, Alum62308_c0_seq3, Alum62308_c0_seq1, Alum64465_c0_seq4, Alum64465_c0_seq3, Alum61889_c0_seq2, Alum61889_c0_seq1, Alum64842_c0_seq1, Alum62615_c0_seq2, Alum52925_c0_seq1, Alum61042_c0_seq1, Alum63095_c0_seq1, Alum62318_c0_seq3, …	Alum26889_c0_seq1, Alum58014_c0_seq1, Alum46465_c0_seq4, Alum46465_c0_seq3, Alum45593_c0_seq1, Alum52877_c2_seq2, Alum52877_c2_seq1, Alum53051_c0_seq1, Alum58171_c0_seq2, Alum58171_c1_seq1, Alum64465_c0_seq2, Alum64465_c0_seq1, Alum2299_c0_seq1, Alum53828_c0_seq2, Alum53828_c0_seq1, Alum62083_c0_seq1, Alum65669_c0_seq8, Alum65669_c0_seq4, Alum65669_c0_seq2, Alum55195_c0_seq1, Alum54902_c0_seq4, A…
GO:0007375	anterior midgut invagination	P	0.0152543	0.0017412	15	7	9963	18246	over	Alum67721_c0_seq9, Alum67721_c0_seq7, Alum67721_c0_seq5, Alum67721_c0_seq4, Alum67721_c0_seq3, Alum60850_c0_seq1, Alum66132_c0_seq2, Alum66132_c0_seq1, Alum67721_c0_seq16, Alum67721_c0_seq15, Alum67721_c0_seq14, Alum67721_c0_seq13, Alum67721_c0_seq12, Alum67721_c0_seq10, Alum58871_c0_seq1	Alum49802_c0_seq1, Alum28570_c0_seq1, Alum42439_c0_seq1, Alum44540_c0_seq1, Alum44324_c0_seq1, Alum58104_c0_seq1, Alum31649_c0_seq1
GO:0005753	mitochondrial proton-transporting ATP synthase Alumlex	C	0.0152543	0.0017412	15	7	9963	18246	over	Alum57223_c0_seq2, Alum57223_c0_seq1, Alum67690_c2_seq12, Alum57794_c0_seq1, Alum62279_c0_seq2, Alum62279_c0_seq1, Alum66180_c0_seq1, Alum61895_c0_seq1, Alum67690_c2_seq8, Alum67690_c2_seq7, Alum67690_c2_seq3, Alum67690_c2_seq2, Alum67690_c2_seq1, Alum61502_c0_seq2, Alum61837_c0_seq1	Alum6757_c0_seq1, Alum77783_c0_seq1, Alum26263_c0_seq1, Alum42010_c0_seq1, Alum50280_c1_seq1, Alum68113_c0_seq1, Alum53479_c1_seq1
GO:0070193	synaptonemal Alumlex organization	P	0.0152543	0.0017412	15	7	9963	18246	over	Alum66437_c0_seq2, Alum66437_c0_seq1, Alum65297_c0_seq1, Alum65565_c1_seq9, Alum65565_c1_seq2, Alum65565_c1_seq1, Alum65565_c1_seq34, Alum65565_c1_seq32, Alum65565_c1_seq27, Alum65565_c1_seq25, Alum65565_c1_seq13, Alum67709_c0_seq3, Alum67709_c0_seq2, Alum63158_c0_seq4, Alum63158_c0_seq1	Alum48427_c1_seq1, Alum65565_c1_seq3, Alum65565_c1_seq33, Alum65565_c1_seq24, Alum65565_c1_seq20, Alum65565_c1_seq18, Alum63158_c0_seq3
GO:0043022	ribosome binding	F	0.0152543	0.0017412	15	7	9963	18246	over	Alum65235_c0_seq1, Alum56702_c0_seq1, Alum62696_c0_seq1, Alum62586_c0_seq2, Alum62586_c0_seq1, Alum56288_c0_seq1, Alum42418_c0_seq1, Alum57958_c0_seq1, Alum67103_c0_seq19, Alum67103_c0_seq18, Alum67103_c0_seq15, Alum67103_c0_seq14, Alum67103_c0_seq13, Alum67103_c0_seq8, Alum67103_c0_seq2	Alum42007_c0_seq1, Alum29246_c0_seq1, Alum26299_c0_seq1, Alum28088_c1_seq1, Alum68026_c0_seq1, Alum67103_c0_seq9, Alum67103_c0_seq4
GO:0008553	hydrogen-exporting ATPase activity, phosphorylative mechanism	F	0.0152543	0.0017412	15	7	9963	18246	over	Alum57223_c0_seq2, Alum57223_c0_seq1, Alum67690_c2_seq12, Alum57794_c0_seq1, Alum62279_c0_seq2, Alum62279_c0_seq1, Alum66180_c0_seq1, Alum61895_c0_seq1, Alum67690_c2_seq8, Alum67690_c2_seq7, Alum67690_c2_seq3, Alum67690_c2_seq2, Alum67690_c2_seq1, Alum61502_c0_seq2, Alum61837_c0_seq1	Alum6757_c0_seq1, Alum77783_c0_seq1, Alum26263_c0_seq1, Alum42010_c0_seq1, Alum50280_c1_seq1, Alum68113_c0_seq1, Alum53479_c1_seq1
GO:0045743	positive regulation of fibroblast growth factor receptor signaling pathway	P	0.015329	0.00175466	16	8	9962	18245	over	Alum63419_c0_seq2, Alum63419_c0_seq1, Alum63978_c0_seq1, Alum64307_c0_seq1, Alum63593_c0_seq4, Alum63593_c0_seq3, Alum63593_c0_seq2, Alum63593_c0_seq1, Alum61159_c1_seq1, Alum63260_c0_seq2, Alum63260_c0_seq1, Alum65155_c0_seq4, Alum65155_c0_seq2, Alum66470_c0_seq2, Alum66470_c0_seq1, Alum51776_c0_seq1	Alum26290_c0_seq1, Alum51898_c0_seq3, Alum51898_c0_seq2, Alum51898_c0_seq1, Alum60308_c0_seq5, Alum60308_c0_seq2, Alum68823_c0_seq1, Alum65155_c0_seq7
GO:0032133	chromosome passenger Alumlex	C	0.015329	0.00175466	16	8	9962	18245	over	Alum54716_c0_seq1, Alum64609_c0_seq6, Alum64609_c0_seq5, Alum64609_c0_seq4, Alum64609_c0_seq1, Alum55814_c0_seq2, Alum55814_c0_seq1, Alum56696_c0_seq2, Alum56696_c0_seq1, Alum69139_c0_seq1, Alum65264_c0_seq2, Alum65264_c0_seq1, Alum65209_c0_seq2, Alum65209_c0_seq1, Alum61589_c0_seq2, Alum61589_c0_seq1	Alum69069_c0_seq1, Alum47963_c0_seq4, Alum47963_c0_seq3, Alum47963_c0_seq2, Alum47963_c0_seq1, Alum68444_c0_seq1, Alum52080_c0_seq1, Alum60382_c0_seq1
GO:0030239	myofibril assembly	P	0.0160702	0.00184294	224	317	9754	17936	over	Alum67890_c0_seq1, Alum33818_c0_seq2, Alum65270_c0_seq3, Alum65270_c0_seq2, Alum65270_c0_seq1, Alum58161_c0_seq3, Alum58161_c0_seq2, Alum58161_c0_seq1, Alum60074_c0_seq1, Alum61843_c0_seq1, Alum39356_c0_seq1, Alum65915_c0_seq17, Alum65915_c0_seq15, Alum65915_c0_seq14, Alum65915_c0_seq10, Alum67821_c0_seq2, Alum67821_c0_seq1, Alum66541_c0_seq5, Alum66541_c0_seq4, Alum66541_c0_seq3, Alum66541_c0_se…	Alum63118_c3_seq4, Alum63118_c3_seq3, Alum63118_c3_seq2, Alum63118_c3_seq1, Alum39819_c0_seq1, Alum66184_c0_seq42, Alum66184_c0_seq41, Alum66184_c0_seq40, Alum66184_c0_seq39, Alum66184_c0_seq38, Alum66184_c0_seq37, Alum66184_c0_seq36, Alum66184_c0_seq35, Alum66184_c0_seq33, Alum66184_c0_seq32, Alum66184_c0_seq31, Alum66184_c0_seq29, Alum66184_c0_seq28, Alum66184_c0_seq27, Alum66184_c0_seq26, Alum…
GO:0003729	mRNA binding	F	0.0160763	0.00184535	388	587	9590	17666	over	Alum60106_c0_seq1, Alum50971_c0_seq1, Alum65822_c2_seq6, Alum61497_c0_seq2, Alum61497_c0_seq1, Alum65822_c2_seq2, Alum67185_c0_seq3, Alum67185_c0_seq1, Alum66791_c1_seq3, Alum66791_c1_seq2, Alum66791_c1_seq1, Alum66703_c1_seq12, Alum66703_c1_seq11, Alum66703_c1_seq10, Alum66673_c0_seq1, Alum64892_c0_seq2, Alum64892_c0_seq1, Alum64038_c0_seq1, Alum64719_c0_seq3, Alum64719_c0_seq2, Alum64719_c0_seq…	Alum66184_c0_seq42, Alum66184_c0_seq41, Alum66184_c0_seq40, Alum66184_c0_seq39, Alum66184_c0_seq38, Alum66184_c0_seq37, Alum66184_c0_seq36, Alum66184_c0_seq35, Alum66184_c0_seq33, Alum66184_c0_seq32, Alum66184_c0_seq31, Alum66184_c0_seq29, Alum66184_c0_seq28, Alum66184_c0_seq27, Alum66184_c0_seq26, Alum66184_c0_seq25, Alum66184_c0_seq24, Alum66184_c0_seq23, Alum66184_c0_seq22, Alum66184_c0_seq21,…
GO:0007561	imaginal disc eversion	P	0.0160816	0.00184769	41	38	9937	18215	over	Alum64794_c0_seq3, Alum64794_c0_seq1, Alum64383_c0_seq4, Alum64383_c0_seq3, Alum65226_c0_seq3, Alum67100_c4_seq9, Alum67100_c4_seq2, Alum64658_c1_seq2, Alum60458_c0_seq1, Alum60361_c0_seq1, Alum67333_c0_seq12, Alum28700_c0_seq1, Alum64985_c0_seq8, Alum64985_c0_seq7, Alum64985_c0_seq6, Alum64985_c0_seq5, Alum64985_c0_seq4, Alum64985_c0_seq3, Alum64985_c0_seq2, Alum64985_c0_seq1, Alum63191_c0_seq2,…	Alum68517_c0_seq1, Alum61855_c0_seq13, Alum65226_c0_seq6, Alum65226_c0_seq5, Alum65226_c0_seq4, Alum65226_c0_seq2, Alum65226_c0_seq1, Alum67100_c4_seq8, Alum67100_c4_seq7, Alum67100_c4_seq6, Alum67100_c4_seq5, Alum67100_c4_seq4, Alum67100_c4_seq1, Alum64658_c1_seq3, Alum64658_c1_seq1, Alum26944_c0_seq2, Alum26944_c0_seq1, Alum54635_c0_seq2, Alum38296_c0_seq4, Alum38296_c0_seq3, Alum44911_c0_seq1,…
GO:0007393	dorsal closure, leading edge cell fate determination	P	0.0163855	0.00194752	6	0	9972	18253	over	Alum58161_c0_seq3, Alum58161_c0_seq2, Alum58161_c0_seq1, Alum65650_c0_seq7, Alum65650_c0_seq5, Alum65650_c0_seq3
GO:0045263	proton-transporting ATP synthase Alumlex, coupling factor F(o)	C	0.0163855	0.00194752	6	0	9972	18253	over	Alum57223_c0_seq2, Alum57223_c0_seq1, Alum66320_c0_seq3, Alum66320_c0_seq1, Alum66180_c0_seq1, Alum61837_c0_seq1
GO:0006390	transcription from mitochondrial promoter	P	0.0163855	0.00194752	6	0	9972	18253	over	Alum62830_c0_seq1, Alum60909_c0_seq1, Alum58678_c0_seq1, Alum62099_c0_seq1, Alum60860_c0_seq1, Alum61636_c0_seq1
GO:0006177	GMP biosynthetic process	P	0.0163855	0.00194752	6	0	9972	18253	over	Alum64318_c0_seq3, Alum64318_c0_seq1, Alum62707_c0_seq2, Alum62707_c0_seq1, Alum63274_c0_seq2, Alum63274_c0_seq1
GO:0000828	inositol hexakisphosphate kinase activity	F	0.0163855	0.00194752	6	0	9972	18253	over	Alum65134_c0_seq6, Alum65134_c0_seq5, Alum65134_c0_seq4, Alum65134_c0_seq3, Alum65134_c0_seq2, Alum65134_c0_seq1
GO:0006003	fructose 2,6-bisphosphate metabolic process	P	0.0163855	0.00194752	6	0	9972	18253	over	Alum66425_c0_seq6, Alum66425_c0_seq5, Alum66425_c0_seq3, Alum66425_c0_seq2, Alum66425_c0_seq1, Alum66425_c0_seq10
GO:0016926	protein desumoylation	P	0.0163855	0.00194752	6	0	9972	18253	over	Alum64388_c0_seq2, Alum64388_c0_seq1, Alum65144_c0_seq2, Alum65144_c0_seq1, Alum56553_c0_seq2, Alum56553_c0_seq1
GO:0031624	ubiquitin conjugating enzyme binding	F	0.0163855	0.00194752	6	0	9972	18253	over	Alum64872_c0_seq1, Alum65266_c0_seq2, Alum65266_c0_seq1, Alum61925_c0_seq3, Alum61925_c0_seq2, Alum61925_c0_seq1
GO:0004767	sphingomyelin phosphodiesterase activity	F	0.0163855	0.00194752	6	0	9972	18253	over	Alum65635_c1_seq5, Alum65635_c1_seq4, Alum64701_c1_seq6, Alum64701_c1_seq5, Alum64701_c1_seq3, Alum64701_c1_seq1
GO:0000387	spliceosomal snRNP assembly	P	0.0163855	0.00194752	6	0	9972	18253	over	Alum63263_c0_seq9, Alum63263_c0_seq7, Alum59435_c0_seq4, Alum59435_c0_seq3, Alum59435_c0_seq2, Alum59435_c0_seq1
GO:0004594	pantothenate kinase activity	F	0.0163855	0.00194752	6	0	9972	18253	over	Alum66807_c0_seq9, Alum66807_c0_seq8, Alum66807_c0_seq6, Alum66807_c0_seq5, Alum66807_c0_seq2, Alum66807_c0_seq10
GO:0008946	oligonucleotidase activity	F	0.0163855	0.00194752	6	0	9972	18253	over	Alum60134_c0_seq7, Alum60134_c0_seq6, Alum60134_c0_seq4, Alum60134_c0_seq3, Alum60134_c0_seq2, Alum60134_c0_seq1
GO:0031240	external side of cell outer membrane	C	0.0163855	0.00194752	6	0	9972	18253	over	Alum64967_c0_seq10, Alum64967_c0_seq8, Alum64967_c0_seq6, Alum64967_c0_seq5, Alum64967_c0_seq3, Alum64967_c0_seq2
GO:0004452	isopentenyl-diphosphate delta-isomerase activity	F	0.0163855	0.00194752	6	0	9972	18253	over	Alum52419_c0_seq6, Alum52419_c0_seq5, Alum52419_c0_seq4, Alum52419_c0_seq3, Alum52419_c0_seq2, Alum52419_c0_seq1
GO:0008599	protein phosphatase type 1 regulator activity	F	0.0163855	0.00194752	6	0	9972	18253	over	Alum60393_c0_seq1, Alum66898_c0_seq4, Alum61152_c1_seq9, Alum61152_c1_seq8, Alum61152_c1_seq4, Alum61152_c1_seq11
GO:0004008	copper-exporting ATPase activity	F	0.0163855	0.00194752	6	0	9972	18253	over	Alum66804_c0_seq8, Alum66804_c0_seq7, Alum66804_c0_seq6, Alum66804_c0_seq5, Alum66804_c0_seq3, Alum66804_c0_seq2
GO:0097352	autophagic vacuole maturation	P	0.0163855	0.00194752	6	0	9972	18253	over	Alum60813_c0_seq6, Alum60813_c0_seq5, Alum60813_c0_seq2, Alum60813_c0_seq1, Alum61050_c0_seq1, Alum57997_c0_seq1
GO:0008385	IkappaB kinase Alumlex	C	0.0163855	0.00194752	6	0	9972	18253	over	Alum64813_c0_seq8, Alum64813_c0_seq7, Alum64813_c0_seq5, Alum64813_c0_seq3, Alum64813_c0_seq2, Alum64813_c0_seq1
GO:0008384	IkappaB kinase activity	F	0.0163855	0.00194752	6	0	9972	18253	over	Alum64813_c0_seq8, Alum64813_c0_seq7, Alum64813_c0_seq5, Alum64813_c0_seq3, Alum64813_c0_seq2, Alum64813_c0_seq1
GO:0045200	establishment of neuroblast polarity	P	0.017157	0.00205575	43	41	9935	18212	over	Alum33818_c0_seq2, Alum63805_c0_seq3, Alum63805_c0_seq1, Alum62212_c0_seq1, Alum60956_c0_seq1, Alum67145_c0_seq2, Alum67145_c0_seq1, Alum64415_c0_seq1, Alum62000_c3_seq19, Alum62000_c3_seq12, Alum67435_c1_seq7, Alum67435_c1_seq1, Alum61644_c0_seq8, Alum61644_c0_seq7, Alum71081_c0_seq1, Alum65159_c1_seq2, Alum65159_c1_seq1, Alum58866_c0_seq1, Alum61250_c0_seq3, Alum61250_c0_seq1, Alum64836_c0_seq1…	Alum64598_c0_seq1, Alum67568_c1_seq11, Alum64598_c1_seq8, Alum64598_c1_seq7, Alum64598_c1_seq3, Alum61776_c0_seq5, Alum61776_c0_seq4, Alum75601_c0_seq1, Alum64683_c0_seq18, Alum64683_c0_seq17, Alum62240_c0_seq16, Alum62240_c0_seq15, Alum62240_c0_seq12, Alum62240_c0_seq11, Alum62240_c0_seq10, Alum62240_c0_seq8, Alum62240_c0_seq7, Alum62240_c0_seq6, Alum62240_c0_seq5, Alum62240_c0_seq3, Alum62240_c…
GO:0035183	female germline ring canal inner rim	C	0.017157	0.00205575	43	41	9935	18212	over	Alum65270_c0_seq3, Alum65270_c0_seq2, Alum65270_c0_seq1, Alum58161_c0_seq3, Alum58161_c0_seq2, Alum58161_c0_seq1, Alum66646_c0_seq12, Alum66646_c0_seq11, Alum66646_c0_seq10, Alum67352_c0_seq4, Alum67352_c0_seq1, Alum66646_c0_seq9, Alum66646_c0_seq8, Alum66646_c0_seq7, Alum66646_c0_seq6, Alum66646_c0_seq5, Alum66646_c0_seq4, Alum66646_c0_seq3, Alum66646_c0_seq2, Alum66646_c0_seq1, Alum61342_c0_seq…	Alum63017_c0_seq1, Alum40257_c0_seq2, Alum49371_c0_seq2, Alum49371_c0_seq1, Alum69231_c0_seq1, Alum67352_c0_seq7, Alum67352_c0_seq6, Alum67352_c0_seq3, Alum67352_c0_seq2, Alum56758_c1_seq6, Alum56758_c1_seq5, Alum56758_c1_seq4, Alum56758_c1_seq2, Alum56758_c1_seq1, Alum57926_c0_seq1, Alum66221_c0_seq3, Alum55164_c0_seq4, Alum55164_c0_seq3, Alum55164_c0_seq2, Alum58102_c0_seq3, Alum58102_c0_seq2, …
GO:0035271	ring gland development	P	0.0171864	0.00206847	59	63	9919	18190	over	Alum65523_c0_seq2, Alum65523_c0_seq1, Alum66607_c0_seq5, Alum66607_c0_seq4, Alum66607_c0_seq2, Alum66607_c0_seq1, Alum63805_c0_seq3, Alum63805_c0_seq1, Alum62212_c0_seq1, Alum60956_c0_seq1, Alum64415_c0_seq1, Alum66428_c0_seq8, Alum66428_c0_seq6, Alum66428_c0_seq4, Alum66428_c0_seq3, Alum66428_c0_seq2, Alum66428_c0_seq1, Alum61644_c0_seq8, Alum61644_c0_seq7, Alum65159_c1_seq2, Alum65159_c1_seq1, …	Alum38833_c1_seq1, Alum55071_c0_seq2, Alum67747_c0_seq21, Alum75601_c0_seq1, Alum64683_c0_seq18, Alum64683_c0_seq17, Alum61649_c2_seq3, Alum61649_c2_seq2, Alum62240_c0_seq16, Alum62240_c0_seq15, Alum62240_c0_seq12, Alum62240_c0_seq11, Alum62240_c0_seq10, Alum64251_c0_seq5, Alum64251_c0_seq4, Alum64251_c0_seq3, Alum64251_c0_seq2, Alum64251_c0_seq1, Alum67343_c0_seq4, Alum62240_c0_seq8, Alum62240_c…
GO:0035212	cell Alumetition in a multicellular organism	P	0.0174078	0.00209885	75	86	9903	18167	over	Alum33818_c0_seq2, Alum63805_c0_seq3, Alum63805_c0_seq1, Alum62212_c0_seq1, Alum63166_c0_seq1, Alum60956_c0_seq1, Alum67145_c0_seq2, Alum67145_c0_seq1, Alum64415_c0_seq1, Alum66428_c0_seq8, Alum66428_c0_seq6, Alum66428_c0_seq4, Alum66428_c0_seq3, Alum66428_c0_seq2, Alum66428_c0_seq1, Alum62000_c3_seq19, Alum62000_c3_seq12, Alum61644_c0_seq8, Alum61644_c0_seq7, Alum71081_c0_seq1, Alum65159_c1_seq2…	Alum38833_c1_seq1, Alum52185_c0_seq4, Alum52185_c0_seq3, Alum52185_c0_seq2, Alum52185_c0_seq1, Alum55071_c0_seq2, Alum67747_c0_seq21, Alum66707_c0_seq8, Alum66707_c0_seq7, Alum66707_c0_seq6, Alum66707_c0_seq5, Alum66707_c0_seq4, Alum66707_c0_seq3, Alum66707_c0_seq2, Alum66707_c0_seq1, Alum75601_c0_seq1, Alum64683_c0_seq18, Alum64683_c0_seq17, Alum61649_c2_seq3, Alum61649_c2_seq2, Alum62240_c0_seq…
GO:0035159	regulation of tube length, open tracheal system	P	0.0174078	0.00209885	75	86	9903	18167	over	Alum33818_c0_seq2, Alum58327_c0_seq1, Alum58161_c0_seq3, Alum58161_c0_seq2, Alum58161_c0_seq1, Alum66066_c0_seq6, Alum58471_c0_seq1, Alum66242_c0_seq1, Alum65802_c3_seq4, Alum65802_c3_seq3, Alum65802_c3_seq2, Alum65802_c3_seq1, Alum67352_c0_seq4, Alum67352_c0_seq1, Alum62000_c3_seq19, Alum62000_c3_seq12, Alum67435_c1_seq7, Alum67435_c1_seq1, Alum59195_c0_seq2, Alum60998_c0_seq1, Alum66213_c0_seq2…	Alum65802_c0_seq2, Alum65802_c0_seq1, Alum64598_c0_seq1, Alum43657_c0_seq2, Alum43657_c0_seq1, Alum67568_c1_seq11, Alum64598_c1_seq8, Alum64598_c1_seq7, Alum64598_c1_seq3, Alum65802_c3_seq5, Alum53528_c0_seq3, Alum53528_c0_seq2, Alum53528_c0_seq1, Alum61776_c0_seq5, Alum61776_c0_seq4, Alum849_c0_seq1, Alum67352_c0_seq7, Alum67352_c0_seq6, Alum67352_c0_seq3, Alum67352_c0_seq2, Alum24744_c0_seq1, A…
GO:0006378	mRNA polyadenylation	P	0.0177625	0.00214353	51	52	9927	18201	over	Alum66673_c0_seq1, Alum64038_c0_seq1, Alum66041_c0_seq2, Alum66041_c0_seq1, Alum66733_c0_seq5, Alum66733_c0_seq4, Alum66733_c0_seq3, Alum66733_c0_seq2, Alum66733_c0_seq1, Alum59707_c0_seq6, Alum59707_c0_seq5, Alum59707_c0_seq4, Alum59707_c0_seq3, Alum59707_c0_seq2, Alum59707_c0_seq1, Alum65801_c2_seq13, Alum65801_c2_seq10, Alum66005_c1_seq46, Alum66005_c1_seq41, Alum66005_c1_seq33, Alum66005_c1_s…	Alum53356_c1_seq2, Alum53356_c1_seq1, Alum51457_c0_seq1, Alum26822_c0_seq1, Alum61926_c0_seq1, Alum54760_c0_seq2, Alum54760_c0_seq1, Alum42892_c0_seq1, Alum50462_c0_seq1, Alum65649_c2_seq15, Alum65649_c2_seq13, Alum65649_c2_seq12, Alum55408_c0_seq11, Alum49342_c0_seq4, Alum49342_c0_seq2, Alum49342_c0_seq1, Alum48897_c0_seq1, Alum49389_c0_seq3, Alum49389_c0_seq2, Alum47512_c1_seq1, Alum69419_c0_se…
GO:0003714	transcription corepressor activity	F	0.0178776	0.00215932	68	76	9910	18177	over	Alum64904_c0_seq1, Alum64821_c0_seq3, Alum64821_c0_seq1, Alum62933_c0_seq7, Alum62933_c0_seq6, Alum62933_c0_seq4, Alum62933_c0_seq2, Alum63979_c0_seq2, Alum63979_c0_seq1, Alum61488_c0_seq9, Alum61488_c0_seq8, Alum61488_c0_seq7, Alum61488_c0_seq6, Alum61488_c0_seq4, Alum61488_c0_seq3, Alum61488_c0_seq2, Alum61488_c0_seq1, Alum62301_c0_seq1, Alum56063_c0_seq2, Alum56063_c0_seq1, Alum62933_c0_seq25,…	Alum22260_c0_seq2, Alum22260_c0_seq1, Alum64821_c0_seq4, Alum64821_c0_seq2, Alum62933_c0_seq8, Alum62933_c0_seq5, Alum62933_c0_seq3, Alum62933_c0_seq1, Alum65339_c0_seq26, Alum65339_c0_seq23, Alum65339_c0_seq17, Alum65339_c0_seq15, Alum65339_c0_seq13, Alum65339_c0_seq11, Alum65339_c0_seq10, Alum62933_c0_seq31, Alum62933_c0_seq29, Alum62933_c0_seq28, Alum62933_c0_seq27, Alum62933_c0_seq26, Alum629…
GO:0001673	male germ cell nucleus	C	0.0179139	0.00218563	36	32	9942	18221	over	Alum60637_c0_seq2, Alum60637_c0_seq1, Alum58369_c0_seq1, Alum63400_c0_seq1, Alum63513_c1_seq14, Alum67013_c2_seq1, Alum57899_c0_seq1, Alum65768_c0_seq2, Alum65768_c0_seq1, Alum59059_c0_seq1, Alum61735_c0_seq1, Alum66275_c4_seq5, Alum63685_c0_seq1, Alum62845_c0_seq2, Alum62845_c0_seq1, Alum64393_c0_seq1, Alum64286_c0_seq2, Alum64286_c0_seq1, Alum61493_c0_seq2, Alum62161_c0_seq1, Alum63513_c1_seq8,…	Alum50951_c0_seq3, Alum50134_c0_seq1, Alum76385_c0_seq1, Alum40093_c0_seq1, Alum29246_c0_seq1, Alum46199_c0_seq1, Alum23193_c0_seq2, Alum23193_c0_seq1, Alum42351_c0_seq1, Alum26348_c0_seq1, Alum27000_c0_seq1, Alum64476_c0_seq2, Alum64476_c0_seq1, Alum61493_c0_seq1, Alum56397_c0_seq1, Alum48727_c0_seq1, Alum56397_c1_seq2, Alum57559_c0_seq6, Alum63513_c1_seq6, Alum63513_c1_seq3, Alum54180_c0_seq2, …
GO:0005381	iron ion transmembrane transporter activity	F	0.0179139	0.00220207	9	2	9969	18251	over	Alum59164_c0_seq1, Alum61790_c0_seq1, Alum65627_c1_seq1, Alum61748_c0_seq4, Alum61748_c0_seq3, Alum61748_c0_seq1, Alum66058_c0_seq3, Alum66058_c0_seq1, Alum55482_c0_seq1	Alum50951_c0_seq3, Alum52286_c0_seq1
GO:0051180	vitamin transport	P	0.0179139	0.00220207	9	2	9969	18251	over	Alum61847_c0_seq5, Alum61847_c0_seq2, Alum61847_c0_seq1, Alum66089_c0_seq4, Alum66089_c0_seq3, Alum66089_c0_seq2, Alum66089_c0_seq1, Alum61714_c1_seq2, Alum61714_c1_seq1	Alum20657_c0_seq1, Alum69418_c0_seq1
GO:0051016	barbed-end actin filament capping	P	0.0179139	0.00220207	9	2	9969	18251	over	Alum62234_c0_seq4, Alum62234_c0_seq3, Alum62234_c0_seq2, Alum62234_c0_seq1, Alum63503_c1_seq1, Alum60530_c0_seq4, Alum60530_c0_seq3, Alum60530_c0_seq2, Alum60530_c0_seq1	Alum68422_c0_seq1, Alum41731_c0_seq1
GO:0005158	insulin receptor binding	F	0.0179139	0.00220207	9	2	9969	18251	over	Alum67788_c0_seq1, Alum58717_c0_seq1, Alum59346_c0_seq3, Alum59346_c0_seq1, Alum63184_c0_seq3, Alum63184_c0_seq2, Alum63184_c0_seq1, Alum65548_c0_seq1, Alum64007_c0_seq1	Alum59948_c1_seq2, Alum56895_c0_seq9
GO:0004123	cystathionine gamma-lyase activity	F	0.0179139	0.00220207	9	2	9969	18251	over	Alum62944_c0_seq8, Alum62944_c0_seq7, Alum62944_c0_seq6, Alum62944_c0_seq5, Alum62944_c0_seq4, Alum62944_c0_seq3, Alum62944_c0_seq2, Alum62944_c0_seq1, Alum60810_c0_seq1	Alum26869_c0_seq1, Alum23463_c0_seq1
GO:0008290	F-actin capping protein Alumlex	C	0.0179139	0.00220207	9	2	9969	18251	over	Alum62234_c0_seq4, Alum62234_c0_seq3, Alum62234_c0_seq2, Alum62234_c0_seq1, Alum63503_c1_seq1, Alum60530_c0_seq4, Alum60530_c0_seq3, Alum60530_c0_seq2, Alum60530_c0_seq1	Alum68422_c0_seq1, Alum41731_c0_seq1
GO:0008190	eukaryotic initiation factor 4E binding	F	0.0179139	0.00220207	9	2	9969	18251	over	Alum66275_c4_seq8, Alum64152_c0_seq8, Alum64152_c0_seq6, Alum64152_c0_seq5, Alum64152_c0_seq3, Alum64152_c0_seq2, Alum66013_c0_seq15, Alum66013_c0_seq11, Alum66013_c0_seq6	Alum58361_c3_seq2, Alum58361_c3_seq1
GO:0008090	retrograde axon cargo transport	P	0.0179954	0.00221401	70	79	9908	18174	over	Alum53048_c0_seq1, Alum63805_c0_seq3, Alum63805_c0_seq1, Alum62212_c0_seq1, Alum61843_c0_seq1, Alum61492_c0_seq1, Alum67886_c0_seq4, Alum67886_c0_seq3, Alum67886_c0_seq2, Alum60956_c0_seq1, Alum64415_c0_seq1, Alum66428_c0_seq8, Alum66428_c0_seq6, Alum66428_c0_seq4, Alum66428_c0_seq3, Alum66428_c0_seq2, Alum66428_c0_seq1, Alum60967_c0_seq1, Alum60390_c0_seq1, Alum67279_c0_seq7, Alum67279_c0_seq5, …	Alum38833_c1_seq1, Alum66113_c1_seq2, Alum64259_c0_seq1, Alum60925_c1_seq4, Alum60925_c1_seq3, Alum60925_c1_seq1, Alum55071_c0_seq2, Alum48080_c1_seq1, Alum67747_c0_seq21, Alum75601_c0_seq1, Alum65710_c1_seq3, Alum65710_c1_seq1, Alum55576_c0_seq3, Alum64683_c0_seq18, Alum64683_c0_seq17, Alum38228_c0_seq2, Alum38228_c0_seq1, Alum61649_c2_seq3, Alum61649_c2_seq2, Alum62240_c0_seq16, Alum62240_c0_se…
GO:0045289	luciferin monooxygenase activity	F	0.0180547	0.00223678	28	22	9950	18231	over	Alum62498_c0_seq1, Alum63371_c0_seq1, Alum57708_c0_seq6, Alum57708_c0_seq2, Alum57708_c0_seq1, Alum66653_c0_seq1, Alum65234_c1_seq13, Alum65889_c0_seq3, Alum65889_c0_seq2, Alum65889_c0_seq1, Alum59380_c0_seq1, Alum64604_c0_seq2, Alum64604_c0_seq1, Alum29016_c0_seq1, Alum65234_c1_seq8, Alum65828_c0_seq4, Alum65828_c0_seq3, Alum35793_c0_seq2, Alum62762_c0_seq1, Alum62207_c4_seq3, Alum62207_c4_seq2,…	Alum24959_c0_seq1, Alum47044_c0_seq2, Alum47044_c0_seq1, Alum61010_c0_seq1, Alum65234_c1_seq12, Alum65234_c1_seq11, Alum65234_c1_seq10, Alum65889_c0_seq4, Alum56543_c0_seq1, Alum65283_c0_seq2, Alum65283_c0_seq1, Alum42041_c0_seq1, Alum64983_c0_seq3, Alum65234_c1_seq9, Alum65234_c1_seq5, Alum65234_c1_seq1, Alum58120_c0_seq2, Alum38325_c0_seq2, Alum38325_c0_seq1, Alum63026_c0_seq6, Alum64861_c0_seq…
GO:0005836	fatty-acyl-CoA synthase Alumlex	C	0.0180547	0.00223678	28	22	9950	18231	over	Alum62498_c0_seq1, Alum63371_c0_seq1, Alum57708_c0_seq6, Alum57708_c0_seq2, Alum57708_c0_seq1, Alum66653_c0_seq1, Alum65234_c1_seq13, Alum65889_c0_seq3, Alum65889_c0_seq2, Alum65889_c0_seq1, Alum59380_c0_seq1, Alum64604_c0_seq2, Alum64604_c0_seq1, Alum29016_c0_seq1, Alum65234_c1_seq8, Alum65828_c0_seq4, Alum65828_c0_seq3, Alum35793_c0_seq2, Alum62762_c0_seq1, Alum62207_c4_seq3, Alum62207_c4_seq2,…	Alum24959_c0_seq1, Alum47044_c0_seq2, Alum47044_c0_seq1, Alum61010_c0_seq1, Alum65234_c1_seq12, Alum65234_c1_seq11, Alum65234_c1_seq10, Alum65889_c0_seq4, Alum56543_c0_seq1, Alum65283_c0_seq2, Alum65283_c0_seq1, Alum42041_c0_seq1, Alum64983_c0_seq3, Alum65234_c1_seq9, Alum65234_c1_seq5, Alum65234_c1_seq1, Alum58120_c0_seq2, Alum38325_c0_seq2, Alum38325_c0_seq1, Alum63026_c0_seq6, Alum64861_c0_seq…
GO:0004321	fatty-acyl-CoA synthase activity	F	0.0180547	0.00223678	28	22	9950	18231	over	Alum62498_c0_seq1, Alum63371_c0_seq1, Alum57708_c0_seq6, Alum57708_c0_seq2, Alum57708_c0_seq1, Alum66653_c0_seq1, Alum65234_c1_seq13, Alum65889_c0_seq3, Alum65889_c0_seq2, Alum65889_c0_seq1, Alum59380_c0_seq1, Alum64604_c0_seq2, Alum64604_c0_seq1, Alum29016_c0_seq1, Alum65234_c1_seq8, Alum65828_c0_seq4, Alum65828_c0_seq3, Alum35793_c0_seq2, Alum62762_c0_seq1, Alum62207_c4_seq3, Alum62207_c4_seq2,…	Alum24959_c0_seq1, Alum47044_c0_seq2, Alum47044_c0_seq1, Alum61010_c0_seq1, Alum65234_c1_seq12, Alum65234_c1_seq11, Alum65234_c1_seq10, Alum65889_c0_seq4, Alum56543_c0_seq1, Alum65283_c0_seq2, Alum65283_c0_seq1, Alum42041_c0_seq1, Alum64983_c0_seq3, Alum65234_c1_seq9, Alum65234_c1_seq5, Alum65234_c1_seq1, Alum58120_c0_seq2, Alum38325_c0_seq2, Alum38325_c0_seq1, Alum63026_c0_seq6, Alum64861_c0_seq…
GO:0016063	rhodopsin biosynthetic process	P	0.0180547	0.00223678	28	22	9950	18231	over	Alum49104_c0_seq1, Alum63820_c1_seq4, Alum60045_c0_seq2, Alum60045_c0_seq1, Alum41460_c0_seq1, Alum61137_c0_seq3, Alum61137_c0_seq1, Alum57650_c0_seq4, Alum57650_c0_seq1, Alum60883_c0_seq1, Alum62149_c1_seq4, Alum61986_c0_seq13, Alum65118_c1_seq1, Alum50952_c0_seq1, Alum64045_c0_seq1, Alum64565_c0_seq1, Alum58479_c0_seq3, Alum58479_c0_seq2, Alum58479_c0_seq1, Alum45956_c0_seq3, Alum45956_c0_seq2,…	Alum65471_c0_seq6, Alum65471_c0_seq5, Alum65471_c0_seq4, Alum65471_c0_seq3, Alum65471_c0_seq2, Alum65471_c0_seq1, Alum23777_c0_seq1, Alum58286_c0_seq2, Alum58286_c0_seq1, Alum69184_c0_seq1, Alum68795_c0_seq1, Alum21388_c0_seq1, Alum62751_c0_seq9, Alum62751_c0_seq8, Alum62751_c0_seq5, Alum49766_c0_seq1, Alum56573_c0_seq2, Alum56573_c0_seq1, Alum27058_c0_seq1, Alum62751_c0_seq11, Alum55965_c0_seq2,…
GO:0046656	folic acid biosynthetic process	P	0.0180547	0.00223678	28	22	9950	18231	over	Alum50034_c0_seq1, Alum67405_c0_seq16, Alum67405_c0_seq15, Alum67405_c0_seq14, Alum67405_c0_seq13, Alum67405_c0_seq12, Alum67405_c0_seq11, Alum67405_c0_seq10, Alum63215_c0_seq2, Alum63215_c0_seq1, Alum62771_c0_seq1, Alum58299_c0_seq2, Alum58299_c0_seq1, Alum62510_c0_seq1, Alum64718_c0_seq1, Alum64827_c0_seq4, Alum67405_c0_seq9, Alum67405_c0_seq8, Alum67405_c0_seq6, Alum67405_c0_seq5, Alum67405_c0…	Alum27195_c0_seq1, Alum43091_c0_seq4, Alum43091_c0_seq3, Alum43091_c0_seq2, Alum43091_c0_seq1, Alum55254_c0_seq1, Alum46668_c0_seq2, Alum56500_c0_seq1, Alum61829_c0_seq2, Alum61829_c0_seq1, Alum57838_c0_seq1, Alum74188_c0_seq1, Alum57261_c1_seq2, Alum57261_c1_seq1, Alum47810_c1_seq1, Alum52212_c0_seq1, Alum59312_c0_seq6, Alum59312_c0_seq5, Alum59312_c0_seq4, Alum59312_c0_seq3, Alum59312_c0_seq2, …
GO:0007141	male meiosis I	P	0.0182693	0.00226728	32	27	9946	18226	over	Alum58919_c0_seq4, Alum66577_c1_seq3, Alum66577_c1_seq1, Alum61129_c0_seq1, Alum60108_c0_seq1, Alum59371_c0_seq1, Alum61273_c0_seq5, Alum61273_c0_seq4, Alum60748_c0_seq1, Alum62845_c0_seq2, Alum62845_c0_seq1, Alum64393_c0_seq1, Alum64668_c0_seq1, Alum65314_c1_seq9, Alum65314_c1_seq6, Alum65314_c1_seq5, Alum65314_c1_seq3, Alum65314_c1_seq2, Alum55597_c0_seq1, Alum63663_c0_seq25, Alum63663_c0_seq17…	Alum58919_c0_seq3, Alum58919_c0_seq2, Alum58919_c0_seq1, Alum51957_c0_seq1, Alum45717_c0_seq1, Alum54291_c0_seq3, Alum54291_c0_seq1, Alum69225_c0_seq1, Alum29246_c0_seq1, Alum47825_c0_seq1, Alum52848_c1_seq2, Alum52848_c1_seq1, Alum21049_c0_seq1, Alum42351_c0_seq1, Alum21673_c0_seq1, Alum60035_c0_seq5, Alum60035_c0_seq4, Alum63663_c0_seq24, Alum63663_c0_seq23, Alum57781_c0_seq2, Alum57781_c0_seq1…
GO:0006554	lysine catabolic process	P	0.0182828	0.00227092	42	40	9936	18213	over	Alum65606_c0_seq1, Alum58887_c0_seq1, Alum62453_c0_seq1, Alum56655_c0_seq1, Alum63244_c0_seq1, Alum63063_c0_seq3, Alum63063_c0_seq2, Alum63063_c0_seq1, Alum62732_c0_seq2, Alum62732_c0_seq1, Alum59144_c0_seq1, Alum66793_c0_seq2, Alum66793_c0_seq1, Alum64575_c0_seq2, Alum64575_c0_seq1, Alum65639_c0_seq2, Alum65639_c0_seq1, Alum66284_c0_seq6, Alum66284_c0_seq3, Alum62029_c0_seq1, Alum63947_c0_seq2, …	Alum45292_c0_seq1, Alum52619_c0_seq3, Alum52619_c0_seq2, Alum26163_c0_seq1, Alum67743_c0_seq2, Alum67743_c0_seq1, Alum62701_c2_seq1, Alum49526_c0_seq1, Alum68177_c0_seq1, Alum53250_c0_seq1, Alum63318_c1_seq1, Alum40357_c0_seq1, Alum43846_c0_seq1, Alum22304_c0_seq1, Alum61786_c1_seq8, Alum61786_c1_seq7, Alum61786_c1_seq6, Alum61786_c1_seq5, Alum61786_c1_seq4, Alum61786_c1_seq3, Alum61786_c1_seq2, …
GO:0045746	negative regulation of Notch signaling pathway	P	0.0189352	0.002356	150	201	9828	18052	over	Alum65302_c1_seq8, Alum65302_c1_seq1, Alum64424_c1_seq4, Alum63805_c0_seq3, Alum63805_c0_seq1, Alum62212_c0_seq1, Alum58882_c0_seq1, Alum61432_c0_seq1, Alum63773_c0_seq4, Alum63773_c0_seq3, Alum63773_c0_seq2, Alum63773_c0_seq1, Alum64872_c0_seq1, Alum60956_c0_seq1, Alum67145_c0_seq2, Alum67145_c0_seq1, Alum64415_c0_seq1, Alum63505_c0_seq11, Alum66428_c0_seq8, Alum66428_c0_seq6, Alum66428_c0_seq4,…	Alum26322_c0_seq1, Alum63734_c0_seq20, Alum63734_c0_seq19, Alum63734_c0_seq18, Alum63734_c0_seq17, Alum63734_c0_seq16, Alum63734_c0_seq15, Alum63734_c0_seq14, Alum63734_c0_seq13, Alum63734_c0_seq12, Alum63734_c0_seq11, Alum63734_c0_seq10, Alum65302_c1_seq7, Alum65302_c1_seq6, Alum65302_c1_seq5, Alum65302_c1_seq4, Alum65302_c1_seq3, Alum65302_c1_seq2, Alum38833_c1_seq1, Alum55071_c0_seq2, Alum5176…
GO:0004467	long-chain fatty acid-CoA ligase activity	F	0.0193478	0.00240941	35	31	9943	18222	over	Alum62498_c0_seq1, Alum63371_c0_seq1, Alum57708_c0_seq6, Alum57708_c0_seq2, Alum57708_c0_seq1, Alum66653_c0_seq1, Alum65234_c1_seq13, Alum65889_c0_seq3, Alum65889_c0_seq2, Alum65889_c0_seq1, Alum59380_c0_seq1, Alum65536_c0_seq2, Alum65536_c0_seq1, Alum64604_c0_seq2, Alum64604_c0_seq1, Alum29016_c0_seq1, Alum65234_c1_seq8, Alum65828_c0_seq4, Alum65828_c0_seq3, Alum35793_c0_seq2, Alum62762_c0_seq1,…	Alum24959_c0_seq1, Alum47044_c0_seq2, Alum47044_c0_seq1, Alum61010_c0_seq1, Alum65234_c1_seq12, Alum65234_c1_seq11, Alum65234_c1_seq10, Alum65889_c0_seq4, Alum65292_c0_seq9, Alum65292_c0_seq7, Alum65292_c0_seq5, Alum65292_c0_seq3, Alum65292_c0_seq2, Alum56543_c0_seq1, Alum65283_c0_seq2, Alum65283_c0_seq1, Alum64247_c0_seq1, Alum42041_c0_seq1, Alum64983_c0_seq3, Alum65234_c1_seq9, Alum65234_c1_seq…
GO:0016330	second mitotic wave involved in Alumound eye morphogenesis	P	0.0209761	0.00263241	79	93	9899	18160	over	Alum60106_c0_seq1, Alum64892_c0_seq2, Alum64892_c0_seq1, Alum63805_c0_seq3, Alum63805_c0_seq1, Alum62212_c0_seq1, Alum60956_c0_seq1, Alum64415_c0_seq1, Alum66428_c0_seq8, Alum66428_c0_seq6, Alum66428_c0_seq4, Alum66428_c0_seq3, Alum66428_c0_seq2, Alum66428_c0_seq1, Alum63224_c0_seq7, Alum63224_c0_seq5, Alum67279_c0_seq7, Alum67279_c0_seq5, Alum67279_c0_seq4, Alum67279_c0_seq3, Alum67279_c0_seq1, …	Alum56001_c0_seq5, Alum56001_c0_seq1, Alum38833_c1_seq1, Alum55071_c0_seq2, Alum67747_c0_seq21, Alum75601_c0_seq1, Alum66077_c0_seq3, Alum63224_c0_seq9, Alum63224_c0_seq8, Alum63224_c0_seq4, Alum63224_c0_seq2, Alum63224_c0_seq1, Alum89955_c0_seq1, Alum64683_c0_seq18, Alum64683_c0_seq17, Alum61649_c2_seq3, Alum61649_c2_seq2, Alum62240_c0_seq16, Alum62240_c0_seq15, Alum62240_c0_seq12, Alum62240_c0_…
GO:0006206	pyrimidine nucleobase metabolic process	P	0.0211376	0.00265493	81	96	9897	18157	over	Alum26456_c0_seq2, Alum26456_c0_seq1, Alum62355_c0_seq1, Alum63856_c0_seq2, Alum63856_c0_seq1, Alum67743_c0_seq3, Alum57058_c0_seq1, Alum66282_c0_seq6, Alum66282_c0_seq5, Alum66282_c0_seq4, Alum66282_c0_seq3, Alum66282_c0_seq2, Alum66282_c0_seq1, Alum63244_c0_seq1, Alum55096_c0_seq1, Alum61618_c0_seq3, Alum61618_c0_seq1, Alum64162_c0_seq2, Alum64162_c0_seq1, Alum66262_c0_seq1, Alum59334_c0_seq3, …	Alum68454_c0_seq1, Alum47383_c0_seq1, Alum60925_c1_seq4, Alum60925_c1_seq3, Alum60925_c1_seq1, Alum68764_c0_seq1, Alum42636_c0_seq1, Alum67760_c0_seq30, Alum67760_c0_seq28, Alum67760_c0_seq23, Alum67743_c0_seq2, Alum67743_c0_seq1, Alum67760_c0_seq12, Alum67760_c0_seq11, Alum67760_c0_seq10, Alum45469_c0_seq1, Alum25687_c0_seq1, Alum61618_c0_seq2, Alum50453_c0_seq4, Alum50453_c0_seq1, Alum53416_c0_…
GO:0007221	positive regulation of transcription of Notch receptor target	P	0.0215323	0.00272987	10	3	9968	18250	over	Alum61488_c0_seq9, Alum61488_c0_seq8, Alum61488_c0_seq7, Alum61488_c0_seq6, Alum61488_c0_seq4, Alum61488_c0_seq3, Alum61488_c0_seq2, Alum61488_c0_seq1, Alum61488_c0_seq11, Alum61488_c0_seq10	Alum22260_c0_seq2, Alum22260_c0_seq1, Alum33794_c0_seq1
GO:2000619	negative regulation of histone H4-K16 acetylation	P	0.0215323	0.00272987	10	3	9968	18250	over	Alum61488_c0_seq9, Alum61488_c0_seq8, Alum61488_c0_seq7, Alum61488_c0_seq6, Alum61488_c0_seq4, Alum61488_c0_seq3, Alum61488_c0_seq2, Alum61488_c0_seq1, Alum61488_c0_seq11, Alum61488_c0_seq10	Alum22260_c0_seq2, Alum22260_c0_seq1, Alum33794_c0_seq1
GO:0033160	positive regulation of protein import into nucleus, translocation	P	0.0215323	0.00272987	10	3	9968	18250	over	Alum62208_c0_seq3, Alum62208_c0_seq2, Alum64209_c0_seq4, Alum64209_c0_seq3, Alum64209_c0_seq2, Alum64209_c0_seq1, Alum65253_c0_seq4, Alum65253_c0_seq3, Alum65253_c0_seq2, Alum65253_c0_seq1	Alum57683_c1_seq13, Alum57683_c1_seq5, Alum60382_c0_seq1
GO:0008274	gamma-tubulin ring Alumlex	C	0.0215323	0.00272987	10	3	9968	18250	over	Alum67304_c0_seq1, Alum60940_c0_seq1, Alum64765_c0_seq7, Alum64765_c0_seq6, Alum64765_c0_seq5, Alum64765_c0_seq1, Alum65570_c0_seq3, Alum65570_c0_seq2, Alum65570_c0_seq1, Alum62831_c0_seq1	Alum43396_c0_seq1, Alum21063_c0_seq2, Alum21063_c0_seq1
GO:0046426	negative regulation of JAK-STAT cascade	P	0.021577	0.00273785	30	25	9948	18228	over	Alum62792_c0_seq1, Alum67804_c0_seq8, Alum67804_c0_seq7, Alum67804_c0_seq6, Alum67804_c0_seq5, Alum67804_c0_seq2, Alum67804_c0_seq1, Alum64719_c0_seq3, Alum64719_c0_seq2, Alum64719_c0_seq1, Alum66061_c0_seq1, Alum66021_c1_seq3, Alum66021_c1_seq2, Alum63971_c0_seq4, Alum63971_c0_seq1, Alum65743_c0_seq2, Alum64422_c2_seq12, Alum64422_c2_seq11, Alum64422_c2_seq10, Alum62988_c1_seq1, Alum63131_c0_seq…	Alum67804_c0_seq4, Alum64719_c0_seq5, Alum64719_c0_seq4, Alum66035_c0_seq10, Alum67795_c0_seq18, Alum67795_c0_seq16, Alum67795_c0_seq15, Alum67795_c0_seq14, Alum67795_c0_seq13, Alum67795_c0_seq11, Alum59434_c0_seq2, Alum59434_c0_seq1, Alum46935_c0_seq1, Alum65009_c6_seq2, Alum65009_c6_seq1, Alum19854_c0_seq1, Alum60638_c0_seq1, Alum68854_c0_seq1, Alum67795_c0_seq8, Alum67795_c0_seq7, Alum67795_c0…
GO:0007368	determination of left/right symmetry	P	0.0221502	0.00282244	74	86	9904	18167	over	Alum33818_c0_seq2, Alum63675_c0_seq1, Alum57495_c1_seq2, Alum62000_c3_seq19, Alum62000_c3_seq12, Alum71081_c0_seq1, Alum60458_c0_seq1, Alum60542_c0_seq1, Alum60361_c0_seq1, Alum65073_c0_seq3, Alum65073_c0_seq2, Alum58866_c0_seq1, Alum66786_c0_seq2, Alum66786_c0_seq1, Alum65714_c0_seq1, Alum67546_c0_seq6, Alum61652_c1_seq1, Alum66632_c1_seq1, Alum66603_c0_seq1, Alum63317_c0_seq3, Alum63317_c0_seq2…	Alum55947_c0_seq2, Alum50775_c0_seq1, Alum68517_c0_seq1, Alum60925_c1_seq4, Alum60925_c1_seq3, Alum60925_c1_seq1, Alum44977_c0_seq2, Alum45418_c0_seq1, Alum26333_c0_seq1, Alum2753_c0_seq1, Alum73758_c0_seq1, Alum61855_c0_seq13, Alum24744_c0_seq1, Alum65769_c0_seq56, Alum65769_c0_seq49, Alum65769_c0_seq48, Alum65769_c0_seq46, Alum65769_c0_seq45, Alum65769_c0_seq41, Alum65769_c0_seq36, Alum65769_c0…
GO:0005721	centromeric heterochromatin	C	0.0222584	0.00284814	19	12	9959	18241	over	Alum65632_c0_seq7, Alum65632_c0_seq6, Alum65632_c0_seq5, Alum65632_c0_seq3, Alum57044_c1_seq1, Alum64653_c0_seq1, Alum64972_c0_seq2, Alum64972_c0_seq1, Alum57718_c0_seq4, Alum57718_c0_seq3, Alum57718_c0_seq2, Alum57718_c0_seq1, Alum67103_c0_seq19, Alum67103_c0_seq18, Alum67103_c0_seq15, Alum67103_c0_seq14, Alum67103_c0_seq13, Alum67103_c0_seq8, Alum67103_c0_seq2	Alum62547_c0_seq5, Alum62547_c0_seq4, Alum62547_c0_seq3, Alum62547_c0_seq1, Alum55708_c0_seq1, Alum29246_c0_seq1, Alum52077_c0_seq1, Alum52690_c1_seq1, Alum59469_c0_seq2, Alum21891_c0_seq1, Alum67103_c0_seq9, Alum67103_c0_seq4
GO:0035185	preblastoderm mitotic cell cycle	P	0.0222584	0.00284814	19	12	9959	18241	over	Alum64734_c1_seq3, Alum64734_c1_seq2, Alum67405_c0_seq16, Alum67405_c0_seq15, Alum67405_c0_seq14, Alum67405_c0_seq13, Alum67405_c0_seq12, Alum67405_c0_seq11, Alum67405_c0_seq10, Alum61711_c1_seq1, Alum62819_c1_seq2, Alum62819_c1_seq1, Alum67405_c0_seq9, Alum67405_c0_seq8, Alum67405_c0_seq6, Alum67405_c0_seq5, Alum67405_c0_seq4, Alum66219_c0_seq3, Alum66219_c0_seq1	Alum10368_c0_seq1, Alum54450_c1_seq9, Alum54450_c1_seq6, Alum54450_c1_seq5, Alum54450_c1_seq3, Alum54450_c1_seq13, Alum54450_c1_seq11, Alum54450_c1_seq10, Alum57684_c0_seq3, Alum23113_c0_seq1, Alum49562_c0_seq1, Alum77996_c0_seq1
GO:0016782	transferase activity, transferring sulfur-containing groups	F	0.0226599	0.00290437	25	19	9953	18234	over	Alum59004_c0_seq1, Alum65152_c5_seq1, Alum58540_c0_seq1, Alum62801_c1_seq1, Alum60810_c0_seq1, Alum62803_c0_seq1, Alum63498_c0_seq2, Alum63498_c0_seq1, Alum58502_c0_seq1, Alum63654_c0_seq7, Alum63654_c0_seq6, Alum63654_c0_seq5, Alum63654_c0_seq4, Alum63654_c0_seq3, Alum63654_c0_seq1, Alum54302_c0_seq1, Alum58754_c0_seq4, Alum58754_c0_seq1, Alum52800_c0_seq1, Alum59696_c0_seq1, Alum61578_c0_seq1, …	Alum68697_c0_seq1, Alum24471_c0_seq1, Alum68369_c0_seq1, Alum23435_c0_seq1, Alum28754_c0_seq1, Alum3035_c0_seq1, Alum56755_c0_seq1, Alum62930_c0_seq4, Alum34389_c0_seq1, Alum63654_c0_seq9, Alum63654_c0_seq8, Alum63654_c0_seq2, Alum23463_c0_seq1, Alum53348_c0_seq1, Alum24239_c0_seq1, Alum56691_c0_seq2, Alum56691_c0_seq1, Alum50908_c0_seq2, Alum50908_c0_seq1
GO:0007625	grooming behavior	P	0.0226599	0.00290437	25	19	9953	18234	over	Alum52723_c0_seq1, Alum58579_c1_seq1, Alum58987_c0_seq2, Alum67481_c0_seq1, Alum63637_c3_seq6, Alum63637_c3_seq5, Alum63637_c3_seq3, Alum50990_c0_seq1, Alum52963_c0_seq3, Alum52963_c0_seq2, Alum60538_c0_seq7, Alum60538_c0_seq5, Alum60538_c0_seq3, Alum60538_c0_seq2, Alum60538_c0_seq1, Alum63637_c3_seq19, Alum63637_c3_seq18, Alum63637_c3_seq13, Alum63637_c3_seq12, Alum63637_c3_seq11, Alum60380_c0_s…	Alum72221_c0_seq1, Alum66109_c0_seq2, Alum66109_c0_seq1, Alum12023_c0_seq1, Alum46183_c0_seq4, Alum46183_c0_seq3, Alum46183_c0_seq2, Alum46183_c0_seq1, Alum68505_c0_seq1, Alum26470_c0_seq1, Alum60857_c0_seq5, Alum60857_c0_seq3, Alum61275_c0_seq8, Alum61275_c0_seq6, Alum61275_c0_seq4, Alum61275_c0_seq2, Alum56909_c0_seq1, Alum22145_c0_seq2, Alum22145_c0_seq1
GO:0050660	flavin adenine dinucleotide binding	F	0.0233296	0.00300739	29	24	9949	18229	over	Alum63650_c0_seq1, Alum59198_c0_seq1, Alum65123_c1_seq1, Alum65565_c1_seq7, Alum62029_c0_seq1, Alum66559_c0_seq3, Alum66559_c0_seq2, Alum66559_c0_seq20, Alum66559_c0_seq18, Alum65565_c1_seq38, Alum56071_c0_seq1, Alum67444_c0_seq27, Alum66411_c1_seq1, Alum61462_c0_seq1, Alum67729_c0_seq13, Alum67729_c0_seq10, Alum59217_c0_seq1, Alum67729_c0_seq8, Alum67729_c0_seq7, Alum67729_c0_seq6, Alum67729_c0_…	Alum45763_c0_seq1, Alum44798_c0_seq1, Alum54340_c0_seq8, Alum54340_c0_seq7, Alum54340_c0_seq6, Alum54340_c0_seq5, Alum54340_c0_seq4, Alum54340_c0_seq3, Alum54340_c0_seq1, Alum48897_c0_seq1, Alum65004_c0_seq7, Alum65004_c0_seq6, Alum65004_c0_seq5, Alum65004_c0_seq3, Alum21997_c0_seq1, Alum54340_c0_seq15, Alum54340_c0_seq14, Alum54340_c0_seq12, Alum54340_c0_seq11, Alum54340_c0_seq10, Alum22475_c0_s…
GO:0007285	primary spermatocyte growth	P	0.0233296	0.00300769	18	11	9960	18242	over	Alum66173_c0_seq3, Alum58632_c0_seq1, Alum64334_c0_seq3, Alum64334_c0_seq2, Alum64334_c0_seq1, Alum64070_c0_seq2, Alum62100_c3_seq9, Alum62100_c3_seq4, Alum63850_c0_seq4, Alum63850_c0_seq3, Alum63850_c0_seq2, Alum63850_c0_seq1, Alum62100_c3_seq11, Alum62100_c3_seq10, Alum61140_c3_seq2, Alum63184_c0_seq3, Alum63184_c0_seq2, Alum63184_c0_seq1	Alum55741_c0_seq3, Alum55741_c0_seq2, Alum55741_c0_seq1, Alum39939_c0_seq1, Alum58849_c0_seq2, Alum58849_c0_seq1, Alum66659_c0_seq6, Alum66659_c0_seq4, Alum66659_c0_seq2, Alum66659_c0_seq1, Alum42911_c0_seq1
GO:0006777	Mo-molybdopterin cofactor biosynthetic process	P	0.0236829	0.00308874	11	4	9967	18249	over	Alum64262_c0_seq1, Alum65317_c0_seq4, Alum65317_c0_seq3, Alum65317_c0_seq2, Alum65317_c0_seq1, Alum61119_c0_seq2, Alum59605_c0_seq4, Alum59605_c0_seq1, Alum63860_c0_seq4, Alum63860_c0_seq3, Alum63860_c0_seq2	Alum51082_c0_seq1, Alum63234_c2_seq5, Alum63234_c2_seq4, Alum68700_c0_seq1
GO:0009951	polarity specification of dorsal/ventral axis	P	0.0236829	0.00308874	11	4	9967	18249	over	Alum63057_c1_seq4, Alum63057_c1_seq3, Alum57593_c0_seq2, Alum57593_c0_seq1, Alum67346_c0_seq6, Alum67346_c0_seq5, Alum67346_c0_seq4, Alum67346_c0_seq1, Alum67578_c1_seq5, Alum67578_c1_seq4, Alum67097_c0_seq1	Alum67346_c0_seq2, Alum58007_c0_seq1, Alum31783_c0_seq1, Alum69098_c0_seq1
GO:0009949	polarity specification of anterior/posterior axis	P	0.0236829	0.00308874	11	4	9967	18249	over	Alum63057_c1_seq4, Alum63057_c1_seq3, Alum57593_c0_seq2, Alum57593_c0_seq1, Alum67346_c0_seq6, Alum67346_c0_seq5, Alum67346_c0_seq4, Alum67346_c0_seq1, Alum67578_c1_seq5, Alum67578_c1_seq4, Alum67097_c0_seq1	Alum67346_c0_seq2, Alum58007_c0_seq1, Alum31783_c0_seq1, Alum69098_c0_seq1
GO:0050699	WW domain binding	F	0.0236829	0.00308874	11	4	9967	18249	over	Alum67821_c0_seq2, Alum67821_c0_seq1, Alum63847_c0_seq2, Alum63847_c0_seq1, Alum54716_c0_seq1, Alum60274_c0_seq1, Alum66007_c0_seq6, Alum66007_c0_seq4, Alum66007_c0_seq3, Alum66007_c0_seq2, Alum60331_c0_seq1	Alum59289_c0_seq7, Alum59289_c0_seq2, Alum59289_c0_seq1, Alum60382_c0_seq1
GO:0016504	peptidase activator activity	F	0.0236829	0.00308874	11	4	9967	18249	over	Alum65272_c0_seq1, Alum53473_c0_seq1, Alum61054_c0_seq1, Alum57749_c0_seq1, Alum60595_c0_seq2, Alum60595_c0_seq1, Alum62695_c0_seq2, Alum64318_c0_seq3, Alum64318_c0_seq1, Alum65588_c0_seq2, Alum65588_c0_seq1	Alum23774_c0_seq1, Alum22604_c0_seq1, Alum52065_c3_seq2, Alum52065_c3_seq1
GO:0004357	glutamate-cysteine ligase activity	F	0.0236829	0.00308874	11	4	9967	18249	over	Alum63290_c0_seq8, Alum63290_c0_seq7, Alum63290_c0_seq6, Alum63290_c0_seq5, Alum63290_c0_seq4, Alum63290_c0_seq3, Alum63290_c0_seq2, Alum63290_c0_seq1, Alum51121_c0_seq1, Alum59804_c0_seq1, Alum59804_c1_seq1	Alum46012_c0_seq3, Alum46012_c0_seq2, Alum43872_c1_seq2, Alum43872_c1_seq1
GO:0021952	central nervous system projection neuron axonogenesis	P	0.0236829	0.00308874	11	4	9967	18249	over	Alum64388_c0_seq2, Alum64388_c0_seq1, Alum63292_c0_seq1, Alum61849_c0_seq1, Alum65144_c0_seq2, Alum65144_c0_seq1, Alum56553_c0_seq2, Alum56553_c0_seq1, Alum60644_c0_seq3, Alum60644_c0_seq2, Alum60644_c0_seq1	Alum29554_c0_seq1, Alum39137_c0_seq1, Alum27101_c0_seq1, Alum47853_c0_seq2
GO:0007348	regulation of syncytial blastoderm mitotic cell cycle	P	0.0250303	0.00328055	16	9	9962	18244	over	Alum55659_c0_seq4, Alum55659_c0_seq3, Alum55659_c0_seq2, Alum63729_c1_seq9, Alum63729_c1_seq8, Alum63729_c1_seq6, Alum63729_c1_seq3, Alum63729_c1_seq2, Alum63729_c1_seq1, Alum62455_c1_seq1, Alum61605_c0_seq9, Alum61605_c0_seq8, Alum61605_c0_seq7, Alum61605_c0_seq5, Alum61605_c0_seq3, Alum61605_c0_seq2	Alum70539_c0_seq1, Alum56115_c2_seq4, Alum56115_c2_seq2, Alum63729_c1_seq7, Alum63729_c1_seq4, Alum48203_c0_seq4, Alum48203_c0_seq3, Alum48203_c0_seq1, Alum67188_c0_seq2
GO:0006522	alanine metabolic process	P	0.0250908	0.00329606	44	44	9934	18209	over	Alum26456_c0_seq2, Alum26456_c0_seq1, Alum61941_c0_seq3, Alum61941_c0_seq2, Alum61941_c0_seq1, Alum62886_c0_seq1, Alum57058_c0_seq1, Alum63244_c0_seq1, Alum66247_c0_seq3, Alum66247_c0_seq2, Alum66247_c0_seq1, Alum65967_c0_seq2, Alum65967_c0_seq1, Alum63661_c2_seq2, Alum63661_c2_seq1, Alum60792_c0_seq2, Alum63858_c0_seq2, Alum63858_c0_seq1, Alum57030_c0_seq1, Alum60810_c0_seq1, Alum62178_c0_seq2, …	Alum50358_c0_seq1, Alum27251_c0_seq1, Alum60925_c1_seq4, Alum60925_c1_seq3, Alum60925_c1_seq1, Alum22595_c0_seq1, Alum50163_c0_seq1, Alum42636_c0_seq1, Alum53416_c0_seq2, Alum53416_c0_seq1, Alum64113_c0_seq4, Alum64113_c0_seq3, Alum64113_c0_seq2, Alum64113_c0_seq1, Alum69360_c0_seq1, Alum49652_c0_seq1, Alum62178_c0_seq3, Alum55584_c0_seq2, Alum55584_c0_seq1, Alum63726_c1_seq4, Alum50245_c0_seq1, …
GO:0051010	microtubule plus-end binding	F	0.0250908	0.0033024	28	23	9950	18230	over	Alum67397_c1_seq7, Alum67397_c1_seq5, Alum67397_c1_seq4, Alum67397_c1_seq3, Alum67397_c1_seq2, Alum62917_c0_seq9, Alum62917_c0_seq8, Alum62917_c0_seq7, Alum62917_c0_seq5, Alum62917_c0_seq3, Alum62917_c0_seq1, Alum62917_c1_seq4, Alum62917_c1_seq2, Alum66824_c0_seq6, Alum66824_c0_seq3, Alum64730_c0_seq2, Alum64730_c0_seq1, Alum62917_c0_seq25, Alum62917_c0_seq23, Alum62917_c0_seq22, Alum62917_c0_seq…	Alum66412_c1_seq8, Alum66412_c1_seq7, Alum66412_c1_seq6, Alum66412_c1_seq4, Alum66412_c1_seq3, Alum66412_c1_seq1, Alum64745_c1_seq1, Alum67397_c1_seq9, Alum67397_c1_seq6, Alum67397_c1_seq1, Alum57957_c0_seq1, Alum62917_c0_seq6, Alum62917_c0_seq4, Alum62917_c0_seq2, Alum62917_c1_seq3, Alum66412_c1_seq13, Alum66412_c1_seq12, Alum66412_c1_seq10, Alum62917_c0_seq24, Alum62917_c0_seq21, Alum62917_c0_s…
GO:0042593	glucose homeostasis	P	0.0250908	0.0033024	28	23	9950	18230	over	Alum66592_c0_seq5, Alum66592_c0_seq3, Alum62136_c1_seq1, Alum62308_c0_seq3, Alum62308_c0_seq1, Alum66393_c0_seq6, Alum66393_c0_seq5, Alum66393_c0_seq4, Alum66393_c0_seq3, Alum66393_c0_seq2, Alum66393_c0_seq1, Alum61889_c0_seq2, Alum61889_c0_seq1, Alum63231_c0_seq10, Alum60090_c0_seq1, Alum63095_c0_seq1, Alum65150_c0_seq2, Alum65150_c0_seq1, Alum60903_c0_seq1, Alum63231_c0_seq9, Alum63231_c0_seq8,…	Alum50790_c0_seq3, Alum50790_c0_seq2, Alum50790_c0_seq1, Alum39115_c0_seq2, Alum39115_c0_seq1, Alum26889_c0_seq1, Alum55217_c0_seq1, Alum44428_c0_seq1, Alum39079_c0_seq1, Alum54615_c0_seq8, Alum54615_c0_seq5, Alum64218_c0_seq2, Alum64218_c0_seq1, Alum54914_c0_seq1, Alum63306_c0_seq3, Alum61163_c0_seq11, Alum56593_c0_seq1, Alum62083_c0_seq1, Alum35224_c0_seq1, Alum55195_c0_seq1, Alum64869_c0_seq9,…
GO:0042585	germinal vesicle	C	0.0250908	0.0033046	12	5	9966	18248	over	Alum65632_c0_seq7, Alum65632_c0_seq6, Alum65632_c0_seq5, Alum65632_c0_seq3, Alum63513_c1_seq14, Alum64860_c0_seq1, Alum64286_c0_seq2, Alum64286_c0_seq1, Alum63513_c1_seq8, Alum63513_c1_seq5, Alum63513_c1_seq4, Alum64804_c0_seq1	Alum52690_c1_seq1, Alum63513_c1_seq6, Alum63513_c1_seq3, Alum59469_c0_seq2, Alum59288_c1_seq2
GO:0050830	defense response to Gram-positive bacterium	P	0.0253985	0.00334784	35	32	9943	18221	over	Alum56129_c0_seq2, Alum64967_c0_seq10, Alum54837_c0_seq1, Alum60210_c0_seq2, Alum63224_c0_seq7, Alum63224_c0_seq5, Alum66914_c0_seq5, Alum66914_c0_seq1, Alum62910_c0_seq1, Alum61255_c0_seq3, Alum61255_c0_seq2, Alum61255_c0_seq1, Alum61318_c0_seq1, Alum58542_c0_seq1, Alum60470_c0_seq1, Alum61668_c0_seq1, Alum64991_c0_seq2, Alum59335_c0_seq2, Alum58899_c0_seq1, Alum64967_c0_seq8, Alum64967_c0_seq6,…	Alum55936_c0_seq3, Alum55936_c0_seq2, Alum56247_c0_seq1, Alum63224_c0_seq9, Alum63224_c0_seq8, Alum63224_c0_seq4, Alum63224_c0_seq2, Alum63224_c0_seq1, Alum53893_c0_seq1, Alum54499_c0_seq1, Alum29246_c0_seq1, Alum65016_c1_seq8, Alum65016_c1_seq5, Alum65016_c1_seq1, Alum55254_c0_seq1, Alum33470_c0_seq1, Alum23736_c0_seq1, Alum57043_c0_seq1, Alum66573_c1_seq26, Alum66573_c1_seq23, Alum66573_c1_seq2…
GO:0016679	oxidoreductase activity, acting on diphenols and related substances as donors	F	0.0254985	0.00337469	15	8	9963	18245	over	Alum63367_c0_seq1, Alum61262_c0_seq1, Alum67930_c0_seq1, Alum62759_c3_seq2, Alum62759_c3_seq1, Alum62291_c0_seq2, Alum62941_c0_seq2, Alum62941_c0_seq1, Alum61775_c1_seq1, Alum22139_c0_seq1, Alum58421_c0_seq2, Alum64534_c0_seq1, Alum65104_c0_seq1, Alum62925_c0_seq1, Alum64031_c0_seq1	Alum77406_c0_seq1, Alum3702_c0_seq1, Alum50122_c0_seq1, Alum66461_c1_seq6, Alum66461_c1_seq5, Alum66461_c1_seq4, Alum66461_c1_seq3, Alum66461_c1_seq1
GO:0043147	meiotic spindle stabilization	P	0.0254985	0.00337469	15	8	9963	18245	over	Alum66673_c0_seq1, Alum61552_c0_seq6, Alum61552_c0_seq5, Alum61552_c0_seq2, Alum61552_c0_seq1, Alum62372_c0_seq2, Alum62372_c0_seq1, Alum66137_c0_seq2, Alum66137_c0_seq1, Alum59637_c0_seq3, Alum59637_c0_seq1, Alum67284_c0_seq2, Alum67284_c0_seq1, Alum64137_c0_seq1, Alum66283_c0_seq2	Alum69055_c0_seq1, Alum53804_c0_seq1, Alum54543_c0_seq3, Alum54543_c0_seq2, Alum54534_c1_seq1, Alum42416_c0_seq2, Alum68173_c0_seq1, Alum62838_c0_seq5
GO:0003989	acetyl-CoA carboxylase activity	F	0.0254985	0.00337469	15	8	9963	18245	over	Alum67686_c0_seq16, Alum67686_c0_seq15, Alum67686_c0_seq14, Alum67686_c0_seq13, Alum67686_c0_seq12, Alum67686_c0_seq11, Alum67686_c0_seq10, Alum67686_c0_seq9, Alum67686_c0_seq8, Alum67686_c0_seq7, Alum67686_c0_seq6, Alum67686_c0_seq5, Alum67686_c0_seq4, Alum67686_c0_seq3, Alum67686_c0_seq1	Alum56934_c0_seq1, Alum54235_c0_seq2, Alum54235_c1_seq2, Alum54235_c1_seq1, Alum53486_c0_seq1, Alum67686_c0_seq2, Alum53486_c1_seq1, Alum67197_c0_seq1
GO:0008302	female germline ring canal formation, actin assembly	P	0.0255479	0.00338719	38	36	9940	18217	over	Alum65270_c0_seq3, Alum65270_c0_seq2, Alum65270_c0_seq1, Alum66646_c0_seq12, Alum66646_c0_seq11, Alum66646_c0_seq10, Alum60498_c0_seq1, Alum55598_c0_seq1, Alum67682_c0_seq4, Alum67682_c0_seq3, Alum67682_c0_seq2, Alum67682_c0_seq1, Alum66646_c0_seq9, Alum66646_c0_seq8, Alum66646_c0_seq7, Alum66646_c0_seq6, Alum66646_c0_seq5, Alum66646_c0_seq4, Alum66646_c0_seq3, Alum66646_c0_seq2, Alum66646_c0_seq…	Alum64279_c0_seq3, Alum7871_c0_seq1, Alum63017_c0_seq1, Alum40257_c0_seq2, Alum46043_c1_seq1, Alum54834_c1_seq3, Alum54834_c1_seq1, Alum62239_c0_seq4, Alum62239_c0_seq3, Alum62239_c0_seq2, Alum62239_c0_seq1, Alum38885_c0_seq2, Alum38885_c0_seq1, Alum58102_c0_seq3, Alum58102_c0_seq2, Alum58102_c0_seq1, Alum68823_c0_seq1, Alum58017_c0_seq21, Alum58017_c0_seq20, Alum58017_c0_seq19, Alum58017_c0_seq1…
GO:0010965	regulation of mitotic sister chromatid separation	P	0.0255771	0.003407	13	6	9965	18247	over	Alum65297_c0_seq1, Alum65565_c1_seq9, Alum65565_c1_seq2, Alum65565_c1_seq1, Alum65565_c1_seq34, Alum65565_c1_seq32, Alum65565_c1_seq27, Alum65565_c1_seq25, Alum65565_c1_seq13, Alum67769_c0_seq2, Alum67769_c0_seq1, Alum63158_c0_seq4, Alum63158_c0_seq1	Alum65565_c1_seq3, Alum65565_c1_seq33, Alum65565_c1_seq24, Alum65565_c1_seq20, Alum65565_c1_seq18, Alum63158_c0_seq3
GO:0019749	cytoskeleton-dependent cytoplasmic transport, nurse cell to oocyte	P	0.0255771	0.003407	13	6	9965	18247	over	Alum58161_c0_seq3, Alum58161_c0_seq2, Alum58161_c0_seq1, Alum67352_c0_seq4, Alum67352_c0_seq1, Alum51210_c0_seq1, Alum66603_c0_seq1, Alum63861_c0_seq3, Alum63861_c0_seq2, Alum63861_c0_seq1, Alum67347_c0_seq3, Alum67347_c0_seq2, Alum67540_c0_seq3	Alum67352_c0_seq7, Alum67352_c0_seq6, Alum67352_c0_seq3, Alum67352_c0_seq2, Alum57926_c0_seq1, Alum39671_c0_seq1
GO:0034314	Arp2/3 Alumlex-mediated actin nucleation	P	0.0255771	0.003407	13	6	9965	18247	over	Alum57176_c0_seq1, Alum63166_c0_seq1, Alum62225_c0_seq1, Alum63071_c0_seq3, Alum57026_c0_seq2, Alum57026_c0_seq1, Alum58093_c0_seq2, Alum58093_c0_seq1, Alum58093_c1_seq1, Alum55190_c0_seq2, Alum55190_c0_seq1, Alum57539_c0_seq2, Alum57539_c0_seq1	Alum47394_c0_seq1, Alum48765_c0_seq1, Alum25157_c0_seq1, Alum21328_c0_seq1, Alum49453_c1_seq1, Alum72403_c0_seq1
GO:0005113	patched binding	F	0.0256344	0.00342285	14	7	9964	18246	over	Alum63325_c0_seq1, Alum57578_c0_seq2, Alum57578_c0_seq1, Alum63914_c2_seq6, Alum63914_c2_seq4, Alum63914_c2_seq3, Alum63914_c2_seq2, Alum64544_c1_seq4, Alum64544_c1_seq2, Alum64544_c1_seq1, Alum60396_c0_seq1, Alum57813_c0_seq1, Alum62822_c0_seq2, Alum62822_c0_seq1	Alum46012_c0_seq1, Alum55268_c0_seq1, Alum58993_c0_seq6, Alum58993_c0_seq5, Alum58993_c0_seq2, Alum47037_c0_seq2, Alum40844_c0_seq1
GO:0030676	Rac guanyl-nucleotide exchange factor activity	F	0.0256344	0.00342285	14	7	9964	18246	over	Alum65850_c0_seq10, Alum65850_c0_seq9, Alum65850_c0_seq8, Alum65850_c0_seq6, Alum65850_c0_seq5, Alum65850_c0_seq4, Alum65850_c0_seq3, Alum65850_c0_seq2, Alum65850_c0_seq1, Alum60727_c0_seq1, Alum67540_c0_seq6, Alum67540_c0_seq5, Alum67540_c0_seq3, Alum67540_c0_seq1	Alum50909_c1_seq2, Alum50909_c1_seq1, Alum57242_c0_seq2, Alum60727_c0_seq2, Alum52119_c0_seq1, Alum65347_c0_seq2, Alum65347_c0_seq1
GO:0003899	DNA-directed RNA polymerase activity	F	0.0256777	0.00343689	23	17	9955	18236	over	Alum62355_c0_seq1, Alum66262_c0_seq1, Alum66871_c0_seq1, Alum64618_c0_seq19, Alum64618_c0_seq18, Alum64618_c0_seq12, Alum64618_c0_seq9, Alum64618_c0_seq6, Alum57339_c0_seq1, Alum59686_c0_seq1, Alum67247_c0_seq1, Alum65044_c0_seq1, Alum64592_c4_seq4, Alum64592_c4_seq3, Alum64592_c4_seq1, Alum57697_c0_seq1, Alum63450_c0_seq1, Alum66989_c0_seq1, Alum58819_c0_seq1, Alum58805_c0_seq1, Alum64217_c0_seq…	Alum47383_c0_seq1, Alum62080_c0_seq13, Alum64762_c1_seq1, Alum50915_c0_seq1, Alum62153_c1_seq1, Alum53930_c0_seq6, Alum53930_c0_seq5, Alum53930_c0_seq4, Alum53930_c0_seq2, Alum53930_c0_seq1, Alum65784_c0_seq4, Alum65784_c0_seq1, Alum62080_c0_seq8, Alum62080_c0_seq7, Alum62080_c0_seq2, Alum63483_c0_seq2, Alum63483_c0_seq1
GO:0008334	histone mRNA metabolic process	P	0.0256777	0.00343689	23	17	9955	18236	over	Alum64038_c0_seq1, Alum64689_c0_seq20, Alum64689_c0_seq17, Alum64689_c0_seq16, Alum64689_c0_seq15, Alum64689_c0_seq13, Alum65801_c2_seq10, Alum64689_c0_seq6, Alum64689_c0_seq5, Alum64689_c0_seq3, Alum64689_c0_seq1, Alum64380_c0_seq1, Alum66744_c0_seq2, Alum66744_c0_seq1, Alum65801_c2_seq4, Alum65801_c2_seq2, Alum65631_c1_seq4, Alum65631_c1_seq3, Alum65631_c1_seq2, Alum54755_c0_seq2, Alum54755_c0_…	Alum53356_c1_seq2, Alum53356_c1_seq1, Alum65649_c2_seq15, Alum65649_c2_seq13, Alum65649_c2_seq12, Alum54532_c0_seq10, Alum59305_c2_seq2, Alum59305_c2_seq1, Alum54532_c0_seq8, Alum54532_c0_seq3, Alum54532_c0_seq2, Alum26727_c0_seq3, Alum26727_c0_seq1, Alum65649_c2_seq9, Alum65649_c2_seq8, Alum65649_c2_seq6, Alum65649_c2_seq4
GO:0006531	aspartate metabolic process	P	0.0271854	0.00364452	43	43	9935	18210	over	Alum26456_c0_seq2, Alum26456_c0_seq1, Alum61941_c0_seq3, Alum61941_c0_seq2, Alum61941_c0_seq1, Alum62886_c0_seq1, Alum57058_c0_seq1, Alum63244_c0_seq1, Alum66247_c0_seq3, Alum66247_c0_seq2, Alum66247_c0_seq1, Alum65967_c0_seq2, Alum65967_c0_seq1, Alum63661_c2_seq2, Alum63661_c2_seq1, Alum60792_c0_seq2, Alum63858_c0_seq2, Alum63858_c0_seq1, Alum57030_c0_seq1, Alum62178_c0_seq2, Alum54327_c0_seq1, …	Alum50358_c0_seq1, Alum27251_c0_seq1, Alum60925_c1_seq4, Alum60925_c1_seq3, Alum60925_c1_seq1, Alum22595_c0_seq1, Alum50163_c0_seq1, Alum42636_c0_seq1, Alum53416_c0_seq2, Alum53416_c0_seq1, Alum64113_c0_seq4, Alum64113_c0_seq3, Alum64113_c0_seq2, Alum64113_c0_seq1, Alum69360_c0_seq1, Alum49652_c0_seq1, Alum62178_c0_seq3, Alum55584_c0_seq2, Alum55584_c0_seq1, Alum63726_c1_seq4, Alum50245_c0_seq1, …
GO:0045454	cell redox homeostasis	P	0.0275413	0.00369813	34	31	9944	18222	over	Alum59198_c0_seq1, Alum66977_c0_seq9, Alum66977_c0_seq7, Alum66977_c0_seq4, Alum67743_c0_seq3, Alum62047_c0_seq1, Alum58715_c0_seq1, Alum55897_c0_seq1, Alum65587_c0_seq4, Alum65587_c0_seq3, Alum65587_c0_seq2, Alum65587_c0_seq1, Alum66920_c0_seq5, Alum62421_c1_seq1, Alum66977_c0_seq15, Alum66977_c0_seq14, Alum66977_c0_seq12, Alum66977_c0_seq11, Alum66977_c0_seq10, Alum61356_c7_seq9, Alum52959_c0_s…	Alum45505_c0_seq1, Alum66977_c0_seq8, Alum66977_c0_seq6, Alum66977_c0_seq3, Alum66977_c0_seq2, Alum66977_c0_seq1, Alum67760_c0_seq30, Alum67760_c0_seq28, Alum67760_c0_seq23, Alum67743_c0_seq2, Alum67743_c0_seq1, Alum67760_c0_seq12, Alum67760_c0_seq11, Alum67760_c0_seq10, Alum68338_c0_seq1, Alum37262_c1_seq1, Alum67760_c0_seq4, Alum67760_c0_seq1, Alum22934_c0_seq1, Alum66977_c0_seq17, Alum66977_c0…
GO:0048137	spermatocyte division	P	0.0276603	0.00372101	40	39	9938	18214	over	Alum66673_c0_seq1, Alum66483_c0_seq9, Alum57444_c0_seq1, Alum58632_c0_seq1, Alum57961_c0_seq1, Alum50752_c0_seq1, Alum60108_c0_seq1, Alum57162_c0_seq1, Alum61552_c0_seq6, Alum61552_c0_seq5, Alum61552_c0_seq2, Alum61552_c0_seq1, Alum58844_c0_seq1, Alum67013_c2_seq1, Alum62100_c3_seq9, Alum62100_c3_seq4, Alum58424_c0_seq1, Alum67086_c0_seq1, Alum58964_c0_seq1, Alum63947_c2_seq2, Alum63947_c2_seq1, …	Alum51957_c0_seq1, Alum54200_c0_seq1, Alum19704_c0_seq1, Alum45022_c0_seq1, Alum64944_c0_seq11, Alum69055_c0_seq1, Alum59561_c0_seq4, Alum59561_c0_seq1, Alum53585_c0_seq6, Alum53585_c0_seq5, Alum53585_c0_seq4, Alum53585_c0_seq3, Alum53585_c0_seq2, Alum53585_c0_seq1, Alum50449_c0_seq4, Alum50449_c0_seq3, Alum50449_c0_seq2, Alum50449_c0_seq1, Alum43551_c0_seq1, Alum64477_c1_seq2, Alum64477_c1_seq1,…
GO:0015035	protein disulfide oxidoreductase activity	F	0.0276603	0.00380296	7	1	9971	18252	over	Alum58715_c0_seq1, Alum66920_c0_seq5, Alum62421_c1_seq1, Alum63022_c0_seq1, Alum56388_c1_seq1, Alum61265_c0_seq3, Alum61265_c0_seq1	Alum45505_c0_seq1
GO:0033697	positive regulation of extent of heterochromatin assembly	P	0.0276603	0.00380296	7	1	9971	18252	over	Alum57044_c1_seq1, Alum62756_c0_seq1, Alum57718_c0_seq4, Alum57718_c0_seq3, Alum57718_c0_seq2, Alum57718_c0_seq1, Alum63169_c0_seq1	Alum64500_c0_seq3
GO:0019321	pentose metabolic process	P	0.0276603	0.00380296	7	1	9971	18252	over	Alum66496_c0_seq1, Alum60529_c0_seq1, Alum58256_c0_seq1, Alum64897_c0_seq4, Alum64897_c0_seq3, Alum64897_c0_seq2, Alum64897_c0_seq1	Alum26567_c0_seq1
GO:0032927	positive regulation of activin receptor signaling pathway	P	0.0276603	0.00380296	7	1	9971	18252	over	Alum63028_c0_seq4, Alum63028_c0_seq3, Alum63028_c0_seq2, Alum64055_c0_seq5, Alum64055_c0_seq3, Alum64055_c0_seq1, Alum57428_c0_seq1	Alum63028_c0_seq1
GO:0006662	glycerol ether metabolic process	P	0.0276603	0.00380296	7	1	9971	18252	over	Alum58715_c0_seq1, Alum66920_c0_seq5, Alum62421_c1_seq1, Alum63022_c0_seq1, Alum56388_c1_seq1, Alum61265_c0_seq3, Alum61265_c0_seq1	Alum45505_c0_seq1
GO:0001726	ruffle	C	0.0276603	0.00380296	7	1	9971	18252	over	Alum67788_c0_seq1, Alum63260_c0_seq2, Alum63260_c0_seq1, Alum67540_c0_seq6, Alum67540_c0_seq5, Alum67540_c0_seq3, Alum67540_c0_seq1	Alum56895_c0_seq9
GO:0071480	cellular response to gamma radiation	P	0.0276603	0.00380296	7	1	9971	18252	over	Alum66807_c0_seq9, Alum66807_c0_seq8, Alum66807_c0_seq6, Alum66807_c0_seq5, Alum66807_c0_seq2, Alum66807_c0_seq10, Alum51221_c0_seq1	Alum49128_c0_seq1
GO:0006343	establishment of chromatin silencing	P	0.0276603	0.00380296	7	1	9971	18252	over	Alum57044_c1_seq1, Alum62756_c0_seq1, Alum57718_c0_seq4, Alum57718_c0_seq3, Alum57718_c0_seq2, Alum57718_c0_seq1, Alum63169_c0_seq1	Alum64500_c0_seq3
GO:0000702	oxidized base lesion DNA N-glycosylase activity	F	0.0276603	0.00380296	7	1	9971	18252	over	Alum63686_c0_seq2, Alum63686_c0_seq1, Alum64030_c0_seq1, Alum53091_c0_seq2, Alum53091_c0_seq1, Alum54916_c0_seq2, Alum57051_c1_seq1	Alum56460_c0_seq1
GO:0009941	chloroplast envelope	C	0.0276603	0.00380296	7	1	9971	18252	over	Alum55922_c0_seq2, Alum64356_c1_seq2, Alum58605_c0_seq1, Alum65745_c1_seq5, Alum65745_c1_seq3, Alum59095_c0_seq1, Alum53249_c0_seq1	Alum68956_c0_seq1
GO:0031638	zymogen activation	P	0.0276603	0.00380296	7	1	9971	18252	over	Alum56805_c0_seq1, Alum53875_c0_seq1, Alum62910_c0_seq1, Alum58542_c0_seq1, Alum60470_c0_seq1, Alum61898_c2_seq2, Alum61898_c2_seq1	Alum62551_c0_seq2
GO:0004723	calcium-dependent protein serine/threonine phosphatase activity	F	0.0276603	0.00380296	7	1	9971	18252	over	Alum61286_c0_seq5, Alum61286_c0_seq3, Alum61286_c0_seq2, Alum61286_c0_seq1, Alum61744_c1_seq1, Alum54020_c0_seq5, Alum54020_c0_seq4	Alum59490_c0_seq3
GO:0016593	Cdc73/Paf1 Alumlex	C	0.0276603	0.00380296	7	1	9971	18252	over	Alum62870_c0_seq1, Alum67625_c2_seq2, Alum67697_c0_seq4, Alum67697_c0_seq3, Alum67697_c0_seq2, Alum67697_c0_seq1, Alum63133_c0_seq2	Alum68897_c0_seq1
GO:0030867	rough endoplasmic reticulum membrane	C	0.0276603	0.00380296	7	1	9971	18252	over	Alum63376_c1_seq1, Alum63945_c0_seq3, Alum63945_c0_seq2, Alum55332_c0_seq1, Alum64519_c0_seq1, Alum58633_c0_seq1, Alum55891_c0_seq1	Alum26781_c0_seq1
GO:0003909	DNA ligase activity	F	0.0276603	0.00380296	7	1	9971	18252	over	Alum66396_c0_seq4, Alum66396_c0_seq1, Alum67122_c1_seq2, Alum67122_c1_seq1, Alum64988_c0_seq3, Alum64988_c0_seq2, Alum64988_c0_seq1	Alum50941_c0_seq1
GO:1900111	positive regulation of histone H3-K9 dimethylation	P	0.0276603	0.00380296	7	1	9971	18252	over	Alum57044_c1_seq1, Alum62756_c0_seq1, Alum57718_c0_seq4, Alum57718_c0_seq3, Alum57718_c0_seq2, Alum57718_c0_seq1, Alum63169_c0_seq1	Alum64500_c0_seq3
GO:0046689	response to mercury ion	P	0.0276603	0.00380296	7	1	9971	18252	over	Alum66152_c0_seq6, Alum66152_c0_seq3, Alum39929_c1_seq1, Alum63616_c0_seq4, Alum63616_c0_seq2, Alum63616_c0_seq1, Alum40485_c0_seq1	Alum59918_c1_seq1
GO:0008312	7S RNA binding	F	0.0276603	0.00380296	7	1	9971	18252	over	Alum65142_c0_seq2, Alum65142_c0_seq1, Alum62403_c0_seq1, Alum61108_c0_seq3, Alum63857_c0_seq1, Alum58552_c0_seq2, Alum58552_c0_seq1	Alum40918_c0_seq1
GO:0015450	P-P-bond-hydrolysis-driven protein transmembrane transporter activity	F	0.0276603	0.00380296	7	1	9971	18252	over	Alum55922_c0_seq2, Alum64356_c1_seq2, Alum58605_c0_seq1, Alum65745_c1_seq5, Alum65745_c1_seq3, Alum59095_c0_seq1, Alum53249_c0_seq1	Alum68956_c0_seq1
GO:0009060	aerobic respiration	P	0.0279152	0.00384964	81	98	9897	18155	over	Alum62179_c0_seq1, Alum62453_c0_seq1, Alum63650_c0_seq1, Alum59198_c0_seq1, Alum64904_c0_seq1, Alum57171_c0_seq1, Alum63229_c0_seq4, Alum63229_c0_seq3, Alum63229_c0_seq2, Alum56537_c0_seq1, Alum66247_c0_seq3, Alum66247_c0_seq2, Alum66247_c0_seq1, Alum64817_c1_seq1, Alum61891_c0_seq1, Alum60498_c0_seq1, Alum62600_c0_seq1, Alum63235_c0_seq1, Alum67926_c0_seq1, Alum64077_c0_seq2, Alum61980_c0_seq1, …	Alum61705_c0_seq2, Alum61705_c0_seq1, Alum68068_c0_seq1, Alum47812_c0_seq5, Alum47812_c0_seq4, Alum47812_c0_seq3, Alum47812_c0_seq2, Alum47812_c0_seq1, Alum46043_c1_seq1, Alum62701_c2_seq1, Alum60873_c2_seq3, Alum60873_c2_seq2, Alum60873_c2_seq1, Alum52734_c0_seq3, Alum46099_c1_seq2, Alum46099_c1_seq1, Alum44798_c0_seq1, Alum54834_c1_seq3, Alum54834_c1_seq1, Alum27485_c0_seq1, Alum24255_c0_seq1, …
GO:0043001	Golgi to plasma membrane protein transport	P	0.0287592	0.00397727	26	21	9952	18232	over	Alum66050_c0_seq2, Alum66050_c0_seq1, Alum66483_c0_seq9, Alum57444_c0_seq1, Alum64167_c0_seq3, Alum64167_c0_seq1, Alum65500_c0_seq6, Alum50752_c0_seq1, Alum57162_c0_seq1, Alum58844_c0_seq1, Alum63818_c0_seq2, Alum63818_c0_seq1, Alum58424_c0_seq1, Alum63643_c0_seq3, Alum58964_c0_seq1, Alum64707_c0_seq1, Alum63947_c2_seq2, Alum63947_c2_seq1, Alum62412_c0_seq2, Alum52115_c0_seq1, Alum67063_c2_seq22,…	Alum54200_c0_seq1, Alum19704_c0_seq1, Alum45022_c0_seq1, Alum64944_c0_seq11, Alum59561_c0_seq4, Alum59561_c0_seq1, Alum53585_c0_seq6, Alum53585_c0_seq5, Alum53585_c0_seq4, Alum53585_c0_seq3, Alum53585_c0_seq2, Alum53585_c0_seq1, Alum43551_c0_seq1, Alum64477_c1_seq2, Alum64477_c1_seq1, Alum43593_c0_seq2, Alum43593_c0_seq1, Alum26577_c0_seq1, Alum68756_c0_seq1, Alum68149_c0_seq1, Alum52809_c0_seq1
GO:0003755	peptidyl-prolyl cis-trans isomerase activity	F	0.0291351	0.00404005	21	15	9957	18238	over	Alum63820_c0_seq2, Alum63820_c0_seq1, Alum62091_c0_seq1, Alum61102_c0_seq2, Alum49104_c0_seq1, Alum63820_c1_seq4, Alum63820_c1_seq3, Alum41460_c0_seq1, Alum58625_c0_seq1, Alum65803_c0_seq11, Alum62169_c1_seq2, Alum62149_c1_seq4, Alum65803_c0_seq6, Alum65803_c0_seq5, Alum65803_c0_seq4, Alum65118_c1_seq1, Alum64045_c0_seq1, Alum60776_c0_seq2, Alum60776_c0_seq1, Alum61794_c0_seq4, Alum61794_c0_seq1	Alum23777_c0_seq1, Alum68099_c0_seq1, Alum66670_c0_seq2, Alum69184_c0_seq1, Alum43071_c1_seq1, Alum68795_c0_seq1, Alum49134_c0_seq2, Alum49134_c0_seq1, Alum58236_c1_seq1, Alum56573_c0_seq2, Alum56573_c0_seq1, Alum55293_c0_seq1, Alum27058_c0_seq1, Alum55965_c0_seq2, Alum55965_c0_seq1
GO:0070303	negative regulation of stress-activated protein kinase signaling cascade	P	0.0299785	0.00416663	74	88	9904	18165	over	Alum64967_c0_seq10, Alum60496_c0_seq7, Alum60496_c0_seq6, Alum60496_c0_seq4, Alum60496_c0_seq2, Alum26456_c0_seq2, Alum26456_c0_seq1, Alum65192_c2_seq3, Alum65192_c2_seq2, Alum64872_c0_seq1, Alum65266_c0_seq2, Alum65266_c0_seq1, Alum57058_c0_seq1, Alum53270_c0_seq1, Alum51974_c0_seq1, Alum62165_c1_seq4, Alum62165_c1_seq3, Alum62165_c1_seq2, Alum62165_c1_seq1, Alum49577_c2_seq1, Alum61077_c0_seq1,…	Alum68316_c0_seq1, Alum44291_c0_seq5, Alum44291_c0_seq4, Alum44291_c0_seq3, Alum44291_c0_seq2, Alum64475_c0_seq1, Alum68713_c0_seq1, Alum52185_c0_seq4, Alum52185_c0_seq3, Alum52185_c0_seq2, Alum52185_c0_seq1, Alum68517_c0_seq1, Alum42636_c0_seq1, Alum48060_c0_seq1, Alum48060_c1_seq1, Alum66077_c0_seq3, Alum61855_c0_seq13, Alum25796_c0_seq2, Alum25796_c0_seq1, Alum26237_c0_seq4, Alum26237_c0_seq1,…
GO:0045035	sensory organ precursor cell division	P	0.0313085	0.00436153	25	20	9953	18233	over	Alum64424_c1_seq4, Alum57220_c0_seq2, Alum57220_c0_seq1, Alum54716_c0_seq1, Alum40558_c0_seq1, Alum66686_c0_seq3, Alum66686_c0_seq2, Alum62354_c0_seq1, Alum65167_c0_seq4, Alum65167_c0_seq3, Alum65167_c0_seq1, Alum62859_c0_seq2, Alum62859_c0_seq1, Alum64172_c0_seq1, Alum56929_c0_seq1, Alum54139_c0_seq1, Alum64813_c0_seq8, Alum64813_c0_seq7, Alum64813_c0_seq5, Alum64813_c0_seq3, Alum64813_c0_seq2, …	Alum10029_c0_seq1, Alum25200_c0_seq1, Alum56568_c0_seq4, Alum56568_c0_seq3, Alum41637_c0_seq1, Alum57683_c1_seq13, Alum64798_c0_seq2, Alum64798_c0_seq1, Alum68993_c0_seq1, Alum44040_c0_seq1, Alum43483_c0_seq1, Alum24334_c0_seq1, Alum57683_c1_seq5, Alum56401_c0_seq4, Alum56401_c0_seq3, Alum56401_c0_seq2, Alum56401_c0_seq1, Alum60382_c0_seq1, Alum48697_c0_seq3, Alum48697_c0_seq2
GO:0006639	acylglycerol metabolic process	P	0.0321729	0.00449572	69	81	9909	18172	over	Alum50971_c0_seq1, Alum63001_c0_seq1, Alum61452_c0_seq1, Alum64205_c0_seq4, Alum64205_c0_seq3, Alum64205_c0_seq2, Alum64205_c0_seq1, Alum59380_c0_seq1, Alum65536_c0_seq2, Alum65536_c0_seq1, Alum64607_c0_seq4, Alum64607_c0_seq3, Alum64607_c0_seq2, Alum64607_c0_seq1, Alum57075_c0_seq3, Alum63697_c0_seq3, Alum63697_c0_seq2, Alum63697_c0_seq1, Alum59604_c0_seq2, Alum59604_c0_seq1, Alum61517_c0_seq1, …	Alum17164_c0_seq2, Alum17164_c0_seq1, Alum55183_c0_seq3, Alum42299_c0_seq4, Alum42299_c0_seq1, Alum54486_c0_seq5, Alum54486_c0_seq4, Alum54486_c0_seq3, Alum54486_c0_seq2, Alum54486_c0_seq1, Alum63520_c0_seq12, Alum47044_c0_seq1, Alum61472_c0_seq1, Alum65234_c1_seq10, Alum67196_c0_seq9, Alum67196_c0_seq8, Alum67196_c0_seq7, Alum67196_c0_seq6, Alum67196_c0_seq5, Alum67196_c0_seq4, Alum67196_c0_seq3…
GO:0042181	ketone biosynthetic process	P	0.0322566	0.00451433	32	29	9946	18224	over	Alum60709_c0_seq1, Alum26818_c0_seq1, Alum61081_c0_seq1, Alum62872_c0_seq3, Alum62872_c0_seq2, Alum62872_c0_seq1, Alum63039_c1_seq9, Alum55507_c0_seq1, Alum67379_c0_seq1, Alum58248_c0_seq1, Alum61528_c0_seq2, Alum61528_c0_seq1, Alum65055_c0_seq15, Alum65055_c0_seq10, Alum61668_c0_seq1, Alum61775_c1_seq1, Alum64465_c0_seq4, Alum64465_c0_seq3, Alum57666_c0_seq1, Alum64842_c0_seq1, Alum63852_c0_seq1…	Alum58014_c0_seq1, Alum49695_c0_seq2, Alum49695_c0_seq1, Alum45593_c0_seq1, Alum53051_c0_seq1, Alum10896_c0_seq1, Alum58171_c0_seq2, Alum58171_c1_seq1, Alum64465_c0_seq2, Alum64465_c0_seq1, Alum53828_c0_seq2, Alum53828_c0_seq1, Alum65669_c0_seq8, Alum65669_c0_seq4, Alum65669_c0_seq2, Alum54902_c0_seq4, Alum54902_c0_seq2, Alum54902_c0_seq1, Alum68406_c0_seq1, Alum46102_c0_seq1, Alum56828_c0_seq1, …
GO:0042214	terpene metabolic process	P	0.0334873	0.0047045	19	13	9959	18240	over	Alum56655_c0_seq1, Alum63063_c0_seq3, Alum63063_c0_seq2, Alum63063_c0_seq1, Alum59144_c0_seq1, Alum66793_c0_seq2, Alum66793_c0_seq1, Alum65639_c0_seq2, Alum65639_c0_seq1, Alum65294_c0_seq1, Alum63640_c0_seq1, Alum54701_c0_seq1, Alum62255_c0_seq1, Alum45956_c0_seq3, Alum45956_c0_seq2, Alum45956_c0_seq1, Alum64964_c0_seq1, Alum43914_c0_seq1, Alum62422_c0_seq1	Alum26163_c0_seq1, Alum68177_c0_seq1, Alum53250_c0_seq1, Alum43846_c0_seq1, Alum49766_c0_seq1, Alum22304_c0_seq1, Alum44679_c0_seq1, Alum63696_c0_seq1, Alum63038_c0_seq2, Alum52931_c0_seq1, Alum25721_c0_seq2, Alum25721_c0_seq1, Alum45201_c0_seq1
GO:0010114	response to red light	P	0.034437	0.00486741	55	61	9923	18192	over	Alum63805_c0_seq3, Alum63805_c0_seq1, Alum62212_c0_seq1, Alum58230_c0_seq1, Alum60956_c0_seq1, Alum64415_c0_seq1, Alum66428_c0_seq8, Alum66428_c0_seq6, Alum66428_c0_seq4, Alum66428_c0_seq3, Alum66428_c0_seq2, Alum66428_c0_seq1, Alum61644_c0_seq8, Alum61644_c0_seq7, Alum65159_c1_seq2, Alum65159_c1_seq1, Alum67343_c0_seq3, Alum63540_c0_seq2, Alum66657_c0_seq5, Alum66657_c0_seq4, Alum63051_c0_seq3, …	Alum38833_c1_seq1, Alum48704_c1_seq2, Alum48704_c1_seq1, Alum64131_c0_seq9, Alum64131_c0_seq6, Alum64131_c0_seq5, Alum64131_c0_seq4, Alum64131_c0_seq1, Alum55071_c0_seq2, Alum67747_c0_seq21, Alum75601_c0_seq1, Alum47193_c0_seq2, Alum47193_c0_seq1, Alum64683_c0_seq18, Alum64683_c0_seq17, Alum61649_c2_seq3, Alum61649_c2_seq2, Alum62240_c0_seq16, Alum62240_c0_seq15, Alum62240_c0_seq12, Alum62240_c0_…
GO:0003777	microtubule motor activity	F	0.0351307	0.00497851	86	107	9892	18146	over	Alum65121_c0_seq1, Alum62516_c0_seq1, Alum64033_c0_seq6, Alum64033_c0_seq4, Alum64033_c0_seq3, Alum64033_c0_seq2, Alum64033_c0_seq1, Alum67886_c0_seq4, Alum67886_c0_seq3, Alum67886_c0_seq2, Alum67717_c0_seq6, Alum67717_c0_seq5, Alum67717_c0_seq2, Alum67717_c0_seq1, Alum60344_c0_seq1, Alum67279_c0_seq7, Alum67279_c0_seq5, Alum67279_c0_seq4, Alum67279_c0_seq3, Alum67279_c0_seq1, Alum61644_c0_seq8, …	Alum49711_c0_seq1, Alum60925_c1_seq4, Alum60925_c1_seq3, Alum60925_c1_seq1, Alum46517_c0_seq1, Alum66412_c1_seq8, Alum66412_c1_seq7, Alum66412_c1_seq6, Alum66412_c1_seq4, Alum66412_c1_seq3, Alum66412_c1_seq1, Alum64745_c1_seq1, Alum55576_c0_seq3, Alum52337_c0_seq3, Alum45522_c0_seq1, Alum38228_c0_seq2, Alum38228_c0_seq1, Alum64061_c0_seq4, Alum64061_c0_seq2, Alum64061_c0_seq1, Alum66887_c0_seq5, …
GO:0015605	organophosphate ester transmembrane transporter activity	F	0.0355171	0.0050391	37	36	9941	18217	over	Alum56716_c0_seq1, Alum61173_c2_seq1, Alum63681_c0_seq1, Alum58442_c0_seq1, Alum61552_c0_seq6, Alum61552_c0_seq5, Alum61552_c0_seq2, Alum61552_c0_seq1, Alum59928_c0_seq1, Alum48047_c0_seq1, Alum61847_c0_seq5, Alum61847_c0_seq2, Alum61847_c0_seq1, Alum61112_c0_seq2, Alum61112_c0_seq1, Alum60549_c0_seq2, Alum60549_c0_seq1, Alum59637_c0_seq3, Alum59637_c0_seq1, Alum66370_c1_seq5, Alum66370_c1_seq4, …	Alum46738_c0_seq1, Alum34287_c0_seq2, Alum50422_c1_seq1, Alum25714_c0_seq1, Alum48654_c0_seq1, Alum54331_c0_seq7, Alum54331_c0_seq6, Alum54331_c0_seq5, Alum54331_c0_seq4, Alum54331_c0_seq3, Alum54331_c0_seq2, Alum54331_c0_seq1, Alum53804_c0_seq1, Alum38990_c0_seq3, Alum38990_c0_seq2, Alum38990_c0_seq1, Alum34706_c0_seq3, Alum34706_c0_seq2, Alum54543_c0_seq6, Alum54543_c0_seq5, Alum54543_c0_seq3, …
GO:0005839	proteasome core Alumlex	C	0.0361036	0.00516097	8	2	9970	18251	over	Alum60103_c1_seq3, Alum60103_c1_seq2, Alum58027_c0_seq1, Alum61735_c0_seq1, Alum66275_c4_seq5, Alum58167_c0_seq1, Alum56883_c0_seq1, Alum58106_c0_seq1	Alum50134_c0_seq1, Alum68196_c0_seq1
GO:0032510	endosome to lysosome transport via multivesicular body sorting pathway	P	0.0361036	0.00516097	8	2	9970	18251	over	Alum58964_c0_seq1, Alum52115_c0_seq1, Alum62637_c0_seq2, Alum62637_c0_seq1, Alum62152_c1_seq4, Alum62152_c1_seq3, Alum62152_c1_seq2, Alum62152_c1_seq1	Alum42666_c1_seq1, Alum69223_c0_seq1
GO:0031940	positive regulation of chromatin silencing at telomere	P	0.0361036	0.00516097	8	2	9970	18251	over	Alum57044_c1_seq1, Alum62756_c0_seq1, Alum57718_c0_seq4, Alum57718_c0_seq3, Alum57718_c0_seq2, Alum57718_c0_seq1, Alum64500_c0_seq1, Alum63169_c0_seq1	Alum64500_c0_seq3, Alum64500_c0_seq2
GO:0003696	satellite DNA binding	F	0.0361036	0.00516097	8	2	9970	18251	over	Alum57044_c1_seq1, Alum62756_c0_seq1, Alum57718_c0_seq4, Alum57718_c0_seq3, Alum57718_c0_seq2, Alum57718_c0_seq1, Alum67307_c0_seq1, Alum63169_c0_seq1	Alum60755_c0_seq2, Alum64500_c0_seq3
GO:0009306	protein secretion	P	0.0367303	0.00525449	129	174	9849	18079	over	Alum65121_c0_seq1, Alum64341_c0_seq2, Alum66575_c0_seq4, Alum66575_c0_seq3, Alum66575_c0_seq2, Alum66575_c0_seq1, Alum63604_c0_seq11, Alum66483_c0_seq9, Alum61524_c1_seq2, Alum57444_c0_seq1, Alum62350_c0_seq3, Alum62350_c0_seq2, Alum62350_c0_seq1, Alum65849_c0_seq1, Alum66716_c0_seq2, Alum57058_c0_seq1, Alum44597_c0_seq1, Alum48350_c0_seq2, Alum48350_c0_seq1, Alum66577_c1_seq1, Alum65973_c0_seq2,…	Alum53887_c0_seq1, Alum54200_c0_seq1, Alum19704_c0_seq1, Alum68517_c0_seq1, Alum44977_c0_seq2, Alum63219_c0_seq13, Alum45418_c0_seq1, Alum26333_c0_seq1, Alum45022_c0_seq1, Alum64944_c0_seq11, Alum54803_c0_seq4, Alum68503_c0_seq1, Alum54803_c0_seq3, Alum54803_c0_seq2, Alum48025_c0_seq5, Alum48025_c0_seq4, Alum48025_c0_seq3, Alum48025_c0_seq2, Alum48025_c0_seq1, Alum53333_c0_seq1, Alum61855_c0_seq1…
GO:0007218	neuropeptide signaling pathway	P	0.0376412	0.00551075	77	94	9901	18159	over	Alum63227_c0_seq2, Alum58387_c0_seq2, Alum58387_c0_seq1, Alum57728_c0_seq2, Alum57728_c0_seq1, Alum67082_c0_seq2, Alum67082_c0_seq1, Alum67405_c0_seq16, Alum67405_c0_seq15, Alum67405_c0_seq14, Alum67405_c0_seq13, Alum67405_c0_seq12, Alum67405_c0_seq11, Alum67405_c0_seq10, Alum67042_c0_seq4, Alum67042_c0_seq3, Alum67042_c0_seq2, Alum67042_c0_seq1, Alum67786_c2_seq14, Alum67786_c2_seq13, Alum67786_…	Alum58729_c0_seq2, Alum58729_c0_seq1, Alum52830_c0_seq5, Alum52830_c0_seq4, Alum52830_c0_seq3, Alum52830_c0_seq1, Alum48514_c0_seq2, Alum43770_c0_seq1, Alum61814_c0_seq5, Alum61814_c0_seq4, Alum61814_c0_seq3, Alum61814_c0_seq2, Alum47765_c0_seq1, Alum44561_c0_seq1, Alum67085_c0_seq11, Alum45593_c0_seq1, Alum63270_c5_seq12, Alum63270_c5_seq11, Alum64515_c0_seq1, Alum49460_c0_seq2, Alum49460_c0_seq…
GO:0045751	negative regulation of Toll signaling pathway	P	0.0376412	0.00551194	5	0	9973	18253	over	Alum52963_c0_seq3, Alum52963_c0_seq2, Alum62515_c0_seq5, Alum58515_c0_seq2, Alum57699_c0_seq1
GO:0006982	response to lipid hydroperoxide	P	0.0376412	0.00551194	5	0	9973	18253	over	Alum67473_c1_seq3, Alum64582_c1_seq8, Alum64582_c1_seq6, Alum64582_c1_seq4, Alum64582_c1_seq2
GO:0006741	NADP biosynthetic process	P	0.0376412	0.00551194	5	0	9973	18253	over	Alum64599_c0_seq6, Alum64599_c0_seq4, Alum64599_c0_seq3, Alum64599_c0_seq2, Alum64599_c0_seq1
GO:0006597	spermine biosynthetic process	P	0.0376412	0.00551194	5	0	9973	18253	over	Alum62570_c0_seq4, Alum62570_c0_seq2, Alum62570_c0_seq1, Alum57117_c0_seq3, Alum57117_c0_seq1
GO:0045253	pyruvate dehydrogenase (lipoamide) phosphatase Alumlex	C	0.0376412	0.00551194	5	0	9973	18253	over	Alum66358_c0_seq4, Alum66358_c0_seq3, Alum66358_c0_seq2, Alum66358_c0_seq1, Alum63408_c0_seq1
GO:0033263	CORVET Alumlex	C	0.0376412	0.00551194	5	0	9973	18253	over	Alum66338_c0_seq1, Alum66531_c1_seq5, Alum66531_c1_seq3, Alum66531_c1_seq1, Alum64792_c0_seq1
GO:0006420	arginyl-tRNA aminoacylation	P	0.0376412	0.00551194	5	0	9973	18253	over	Alum65976_c0_seq2, Alum65976_c0_seq1, Alum65182_c0_seq1, Alum62146_c0_seq3, Alum62146_c0_seq2
GO:0031933	telomeric heterochromatin	C	0.0376412	0.00551194	5	0	9973	18253	over	Alum66791_c1_seq3, Alum66791_c1_seq2, Alum66791_c1_seq1, Alum67227_c1_seq1, Alum66556_c3_seq1
GO:0048664	neuron fate determination	P	0.0376412	0.00551194	5	0	9973	18253	over	Alum62301_c0_seq1, Alum58955_c3_seq6, Alum58955_c3_seq5, Alum58955_c3_seq2, Alum58955_c3_seq1
GO:0043617	cellular response to sucrose starvation	P	0.0376412	0.00551194	5	0	9973	18253	over	Alum65335_c0_seq2, Alum65335_c0_seq1, Alum40794_c0_seq1, Alum64003_c2_seq7, Alum64003_c2_seq11
GO:0004814	arginine-tRNA ligase activity	F	0.0376412	0.00551194	5	0	9973	18253	over	Alum65976_c0_seq2, Alum65976_c0_seq1, Alum65182_c0_seq1, Alum62146_c0_seq3, Alum62146_c0_seq2
GO:0000335	negative regulation of transposition, DNA-mediated	P	0.0376412	0.00551194	5	0	9973	18253	over	Alum66791_c1_seq3, Alum66791_c1_seq2, Alum66791_c1_seq1, Alum67227_c1_seq1, Alum66556_c3_seq1
GO:0004595	pantetheine-phosphate adenylyltransferase activity	F	0.0376412	0.00551194	5	0	9973	18253	over	Alum64963_c2_seq9, Alum64963_c2_seq8, Alum64963_c2_seq5, Alum64963_c2_seq3, Alum64963_c2_seq2
GO:0016524	latrotoxin receptor activity	F	0.0376412	0.00551194	5	0	9973	18253	over	Alum67493_c0_seq6, Alum67493_c0_seq5, Alum67493_c0_seq4, Alum67493_c0_seq2, Alum67493_c0_seq1
GO:0042720	mitochondrial inner membrane peptidase Alumlex	C	0.0376412	0.00551194	5	0	9973	18253	over	Alum63422_c0_seq1, Alum62707_c0_seq2, Alum62707_c0_seq1, Alum63274_c0_seq2, Alum63274_c0_seq1
GO:0035542	regulation of SNARE Alumlex assembly	P	0.0376412	0.00551194	5	0	9973	18253	over	Alum66531_c1_seq5, Alum66531_c1_seq3, Alum66531_c1_seq1, Alum64792_c0_seq1, Alum64886_c0_seq1
GO:0003857	3-hydroxyacyl-CoA dehydrogenase activity	F	0.0376412	0.00551194	5	0	9973	18253	over	Alum60111_c0_seq4, Alum60111_c0_seq3, Alum60111_c0_seq2, Alum60111_c0_seq1, Alum59235_c0_seq1
GO:0004185	serine-type carboxypeptidase activity	F	0.0376412	0.00551194	5	0	9973	18253	over	Alum61609_c0_seq1, Alum64535_c0_seq1, Alum63673_c0_seq4, Alum63673_c0_seq3, Alum63673_c0_seq2
GO:0004140	dephospho-CoA kinase activity	F	0.0376412	0.00551194	5	0	9973	18253	over	Alum64963_c2_seq9, Alum64963_c2_seq8, Alum64963_c2_seq5, Alum64963_c2_seq3, Alum64963_c2_seq2
GO:0008420	CTD phosphatase activity	F	0.0376412	0.00551194	5	0	9973	18253	over	Alum65250_c0_seq4, Alum65250_c0_seq3, Alum65250_c0_seq2, Alum65250_c0_seq1, Alum59540_c0_seq1
GO:0004047	aminomethyltransferase activity	F	0.0376412	0.00551194	5	0	9973	18253	over	Alum66358_c0_seq4, Alum66358_c0_seq3, Alum66358_c0_seq2, Alum66358_c0_seq1, Alum61381_c1_seq1
GO:0097340	inhibition of cysteine-type endopeptidase activity	P	0.0376412	0.00551194	5	0	9973	18253	over	Alum65253_c0_seq4, Alum65253_c0_seq3, Alum65253_c0_seq2, Alum65253_c0_seq1, Alum67878_c0_seq1
GO:0015288	porin activity	F	0.0376412	0.00551194	5	0	9973	18253	over	Alum29498_c0_seq1, Alum59503_c0_seq4, Alum59503_c0_seq3, Alum59503_c0_seq2, Alum59503_c0_seq1
GO:0022624	proteasome accessory Alumlex	C	0.0396381	0.00584024	41	42	9937	18211	over	Alum58003_c0_seq1, Alum61388_c4_seq8, Alum57734_c0_seq1, Alum58369_c0_seq1, Alum56871_c0_seq1, Alum63400_c0_seq1, Alum67013_c2_seq1, Alum67765_c0_seq4, Alum67765_c0_seq3, Alum67765_c0_seq2, Alum67765_c0_seq1, Alum63456_c1_seq2, Alum53473_c0_seq1, Alum57899_c0_seq1, Alum65768_c0_seq2, Alum65768_c0_seq1, Alum62760_c0_seq5, Alum62760_c0_seq1, Alum59059_c0_seq1, Alum67086_c0_seq1, Alum61054_c0_seq1, …	Alum45732_c0_seq1, Alum50853_c0_seq1, Alum26277_c0_seq1, Alum76385_c0_seq1, Alum40723_c0_seq1, Alum40093_c0_seq1, Alum63456_c1_seq1, Alum62760_c0_seq4, Alum62760_c0_seq3, Alum38260_c0_seq1, Alum68241_c0_seq1, Alum46199_c0_seq1, Alum57885_c0_seq3, Alum40359_c0_seq1, Alum23193_c0_seq2, Alum23193_c0_seq1, Alum69032_c0_seq1, Alum26348_c0_seq1, Alum27000_c0_seq1, Alum47322_c0_seq1, Alum47230_c0_seq4, …
GO:0043409	negative regulation of MAPK cascade	P	0.0404289	0.00596109	82	102	9896	18151	over	Alum64967_c0_seq10, Alum60496_c0_seq7, Alum60496_c0_seq6, Alum60496_c0_seq4, Alum60496_c0_seq2, Alum26456_c0_seq2, Alum26456_c0_seq1, Alum65192_c2_seq3, Alum65192_c2_seq2, Alum64872_c0_seq1, Alum65266_c0_seq2, Alum65266_c0_seq1, Alum57058_c0_seq1, Alum53270_c0_seq1, Alum51974_c0_seq1, Alum62165_c1_seq4, Alum62165_c1_seq3, Alum62165_c1_seq2, Alum62165_c1_seq1, Alum49577_c2_seq1, Alum61077_c0_seq1,…	Alum68316_c0_seq1, Alum44291_c0_seq5, Alum44291_c0_seq4, Alum44291_c0_seq3, Alum44291_c0_seq2, Alum64475_c0_seq1, Alum68713_c0_seq1, Alum52185_c0_seq4, Alum52185_c0_seq3, Alum52185_c0_seq2, Alum52185_c0_seq1, Alum68517_c0_seq1, Alum42636_c0_seq1, Alum44977_c0_seq2, Alum45418_c0_seq1, Alum26333_c0_seq1, Alum48060_c0_seq1, Alum2753_c0_seq1, Alum48060_c1_seq1, Alum66077_c0_seq3, Alum61855_c0_seq13, …
GO:0007396	suture of dorsal opening	P	0.0405771	0.00603508	9	3	9969	18250	over	Alum33818_c0_seq2, Alum62000_c3_seq19, Alum62000_c3_seq12, Alum71081_c0_seq1, Alum58866_c0_seq1, Alum63712_c0_seq1, Alum63799_c5_seq1, Alum58885_c0_seq1, Alum52168_c0_seq1	Alum48669_c0_seq1, Alum68863_c0_seq1, Alum25431_c0_seq1
GO:0017151	DEAD/H-box RNA helicase binding	F	0.0405771	0.00603508	9	3	9969	18250	over	Alum66333_c0_seq1, Alum64422_c2_seq12, Alum64422_c2_seq11, Alum64422_c2_seq10, Alum64422_c2_seq7, Alum64422_c2_seq6, Alum64422_c2_seq5, Alum64422_c2_seq2, Alum64422_c2_seq1	Alum52470_c0_seq3, Alum52470_c0_seq1, Alum53655_c0_seq1
GO:0000049	tRNA binding	F	0.0405771	0.00603508	9	3	9969	18250	over	Alum57696_c0_seq1, Alum66432_c1_seq1, Alum57600_c0_seq1, Alum62696_c0_seq1, Alum60846_c0_seq4, Alum60846_c0_seq1, Alum62446_c0_seq1, Alum55227_c0_seq1, Alum61139_c0_seq1	Alum48038_c0_seq1, Alum68133_c0_seq1, Alum68753_c0_seq1
GO:0016233	telomere capping	P	0.0405771	0.00603508	9	3	9969	18250	over	Alum57044_c1_seq1, Alum67379_c0_seq1, Alum62756_c0_seq1, Alum66011_c1_seq3, Alum64071_c0_seq2, Alum64071_c0_seq1, Alum59522_c0_seq1, Alum66874_c0_seq2, Alum66874_c0_seq1	Alum53051_c0_seq1, Alum35766_c1_seq1, Alum52458_c0_seq1
GO:0004013	adenosylhomocysteinase activity	F	0.0405771	0.00603508	9	3	9969	18250	over	Alum59494_c0_seq1, Alum63694_c4_seq9, Alum63694_c4_seq7, Alum63694_c4_seq6, Alum63694_c4_seq5, Alum63694_c4_seq4, Alum63694_c4_seq3, Alum63694_c4_seq2, Alum63694_c4_seq1	Alum45196_c0_seq1, Alum23415_c0_seq1, Alum68164_c0_seq1
GO:0042273	ribosomal large subunit biogenesis	P	0.0405771	0.00603508	9	3	9969	18250	over	Alum61097_c0_seq5, Alum61097_c0_seq3, Alum61097_c0_seq2, Alum61097_c0_seq1, Alum60299_c0_seq1, Alum60788_c3_seq2, Alum60788_c3_seq1, Alum64277_c0_seq1, Alum60939_c0_seq2	Alum68568_c0_seq1, Alum5065_c0_seq1, Alum52873_c0_seq1
GO:0008265	Mo-molybdopterin cofactor sulfurase activity	F	0.0405771	0.00603508	9	3	9969	18250	over	Alum66328_c6_seq8, Alum66328_c6_seq7, Alum66328_c6_seq2, Alum66328_c6_seq1, Alum61119_c0_seq2, Alum66328_c6_seq12, Alum66328_c6_seq10, Alum59605_c0_seq4, Alum59605_c0_seq1	Alum63234_c2_seq5, Alum63234_c2_seq4, Alum68700_c0_seq1
GO:0003331	positive regulation of extracellular matrix constituent secretion	P	0.0405771	0.00603508	9	3	9969	18250	over	Alum66575_c0_seq4, Alum66575_c0_seq3, Alum66575_c0_seq2, Alum66575_c0_seq1, Alum64018_c0_seq4, Alum64018_c0_seq3, Alum64018_c0_seq2, Alum64018_c0_seq1, Alum65849_c0_seq1	Alum54965_c0_seq1, Alum57269_c0_seq1, Alum48129_c0_seq1
GO:0006458	'de novo' protein folding	P	0.0406681	0.00607474	15	9	9963	18244	over	Alum60229_c1_seq3, Alum60229_c1_seq2, Alum60229_c1_seq1, Alum67165_c1_seq2, Alum67165_c1_seq1, Alum64780_c0_seq4, Alum64780_c0_seq3, Alum64780_c0_seq2, Alum62562_c0_seq4, Alum62562_c0_seq3, Alum41420_c0_seq1, Alum60429_c0_seq1, Alum63000_c0_seq1, Alum65504_c0_seq2, Alum41801_c0_seq1	Alum62562_c0_seq6, Alum62562_c0_seq5, Alum62562_c0_seq2, Alum62562_c0_seq1, Alum44222_c0_seq2, Alum25825_c0_seq1, Alum27223_c0_seq1, Alum55965_c0_seq2, Alum55965_c0_seq1
GO:0006267	pre-replicative Alumlex assembly involved in nuclear cell cycle DNA replication	P	0.0406681	0.00607474	15	9	9963	18244	over	Alum61692_c0_seq1, Alum61692_c1_seq1, Alum65808_c0_seq9, Alum65808_c0_seq8, Alum65808_c0_seq7, Alum65808_c0_seq5, Alum65808_c0_seq4, Alum65808_c0_seq3, Alum65808_c0_seq2, Alum64436_c0_seq4, Alum64436_c0_seq3, Alum64436_c0_seq2, Alum64436_c0_seq1, Alum62261_c0_seq2, Alum62261_c0_seq1	Alum39903_c0_seq1, Alum53235_c0_seq3, Alum53235_c0_seq2, Alum53235_c0_seq1, Alum39270_c0_seq1, Alum66773_c0_seq6, Alum66773_c0_seq3, Alum27980_c0_seq1, Alum47723_c0_seq1
GO:0031000	response to caffeine	P	0.040745	0.00609495	29	26	9949	18227	over	Alum56483_c1_seq2, Alum63635_c0_seq1, Alum62603_c0_seq2, Alum62603_c0_seq1, Alum64915_c0_seq7, Alum63161_c1_seq1, Alum60889_c0_seq1, Alum62522_c0_seq1, Alum66805_c0_seq2, Alum62852_c0_seq2, Alum61959_c0_seq2, Alum61959_c0_seq1, Alum67296_c0_seq5, Alum67296_c0_seq2, Alum66014_c0_seq5, Alum66014_c0_seq4, Alum66014_c0_seq3, Alum64820_c0_seq2, Alum66152_c0_seq6, Alum66152_c0_seq3, Alum39929_c1_seq1, …	Alum63459_c0_seq7, Alum63459_c0_seq6, Alum63459_c0_seq5, Alum66210_c0_seq13, Alum66210_c0_seq12, Alum66210_c0_seq11, Alum66109_c0_seq1, Alum64915_c0_seq3, Alum28924_c0_seq1, Alum62317_c2_seq6, Alum39818_c0_seq1, Alum60857_c0_seq7, Alum60857_c0_seq6, Alum60857_c0_seq5, Alum60857_c0_seq3, Alum60857_c0_seq1, Alum66210_c0_seq9, Alum66210_c0_seq8, Alum66210_c0_seq7, Alum66210_c0_seq6, Alum66210_c0_seq…
GO:0008201	heparin binding	F	0.040745	0.00609495	29	26	9949	18227	over	Alum58161_c0_seq3, Alum58161_c0_seq2, Alum58161_c0_seq1, Alum61524_c1_seq2, Alum61524_c1_seq1, Alum65148_c0_seq4, Alum65148_c0_seq3, Alum65148_c0_seq2, Alum66179_c0_seq12, Alum67004_c0_seq1, Alum66543_c0_seq1, Alum47218_c0_seq1, Alum59697_c0_seq3, Alum59697_c0_seq1, Alum66179_c0_seq1, Alum65789_c1_seq11, Alum62568_c0_seq1, Alum64232_c0_seq2, Alum64232_c0_seq1, Alum65650_c0_seq7, Alum65650_c0_seq5…	Alum64151_c0_seq1, Alum67335_c0_seq2, Alum67335_c0_seq1, Alum41126_c0_seq4, Alum41126_c0_seq1, Alum47345_c0_seq2, Alum47345_c0_seq1, Alum59923_c1_seq1, Alum67251_c0_seq17, Alum67251_c0_seq9, Alum67251_c0_seq5, Alum67251_c0_seq4, Alum51654_c0_seq6, Alum51654_c0_seq5, Alum51654_c0_seq4, Alum51654_c0_seq1, Alum65158_c0_seq4, Alum65158_c0_seq3, Alum45269_c0_seq1, Alum68883_c0_seq1, Alum63756_c0_seq5,…
GO:0042062	long-term strengthening of neuromuscular junction	P	0.0417317	0.00626043	21	16	9957	18237	over	Alum55598_c0_seq1, Alum67682_c0_seq4, Alum67682_c0_seq3, Alum67682_c0_seq2, Alum67682_c0_seq1, Alum67718_c0_seq6, Alum67718_c0_seq3, Alum67718_c0_seq1, Alum67552_c0_seq8, Alum67552_c0_seq7, Alum67552_c0_seq6, Alum67552_c0_seq5, Alum67552_c0_seq4, Alum67552_c0_seq3, Alum67552_c0_seq2, Alum67552_c0_seq1, Alum67718_c0_seq11, Alum66198_c0_seq2, Alum66198_c0_seq1, Alum65686_c0_seq3, Alum65686_c0_seq1	Alum64279_c0_seq3, Alum7871_c0_seq1, Alum56376_c0_seq6, Alum56376_c0_seq4, Alum56376_c0_seq3, Alum56376_c0_seq2, Alum25394_c0_seq1, Alum59289_c0_seq2, Alum59289_c0_seq1, Alum61420_c0_seq4, Alum61420_c0_seq3, Alum61420_c0_seq1, Alum57914_c1_seq1, Alum67126_c2_seq1, Alum47125_c0_seq2, Alum47125_c0_seq1
GO:0016200	synaptic target attraction	P	0.0423431	0.00636574	14	8	9964	18245	over	Alum64194_c0_seq10, Alum67399_c0_seq1, Alum47218_c0_seq1, Alum65789_c1_seq11, Alum64194_c0_seq9, Alum64194_c0_seq8, Alum64194_c0_seq7, Alum64194_c0_seq6, Alum64194_c0_seq5, Alum64194_c0_seq4, Alum64194_c0_seq3, Alum64194_c0_seq2, Alum64194_c0_seq1, Alum65789_c1_seq1	Alum59260_c0_seq3, Alum60490_c0_seq4, Alum60490_c0_seq2, Alum60490_c0_seq1, Alum67251_c0_seq5, Alum61750_c0_seq1, Alum56542_c0_seq2, Alum56542_c0_seq1
GO:0008443	phosphofructokinase activity	F	0.0423431	0.00636574	14	8	9964	18245	over	Alum61129_c0_seq1, Alum66425_c0_seq6, Alum66425_c0_seq5, Alum66425_c0_seq3, Alum66425_c0_seq2, Alum66425_c0_seq1, Alum66425_c0_seq10, Alum65622_c0_seq10, Alum65622_c0_seq9, Alum65622_c0_seq8, Alum65622_c0_seq7, Alum65622_c0_seq5, Alum65622_c0_seq4, Alum65622_c0_seq2	Alum52047_c0_seq8, Alum52047_c0_seq7, Alum52047_c0_seq3, Alum52047_c0_seq2, Alum59546_c0_seq1, Alum45072_c0_seq1, Alum65622_c0_seq6, Alum65622_c0_seq3
GO:0031965	nuclear membrane	C	0.0428519	0.00652066	65	77	9913	18176	over	Alum65516_c0_seq10, Alum67898_c0_seq23, Alum67898_c0_seq22, Alum67898_c0_seq21, Alum67898_c0_seq20, Alum67898_c0_seq19, Alum67898_c0_seq18, Alum67898_c0_seq17, Alum67898_c0_seq16, Alum67898_c0_seq15, Alum67898_c0_seq14, Alum67898_c0_seq13, Alum67898_c0_seq12, Alum67898_c0_seq11, Alum67898_c0_seq10, Alum61107_c0_seq3, Alum61107_c0_seq2, Alum61107_c0_seq1, Alum49104_c0_seq1, Alum63820_c1_seq4, Alum…	Alum66158_c0_seq8, Alum66158_c0_seq6, Alum66158_c0_seq5, Alum66158_c0_seq2, Alum57527_c0_seq5, Alum57527_c0_seq2, Alum23777_c0_seq1, Alum66304_c0_seq44, Alum66304_c0_seq42, Alum66304_c0_seq29, Alum66304_c0_seq28, Alum69055_c0_seq1, Alum62495_c0_seq4, Alum62495_c0_seq3, Alum62495_c0_seq2, Alum62495_c0_seq1, Alum69184_c0_seq1, Alum29554_c0_seq1, Alum68795_c0_seq1, Alum65516_c0_seq3, Alum39137_c0_se…
GO:0006826	iron ion transport	P	0.0428519	0.00652484	10	4	9968	18249	over	Alum59164_c0_seq1, Alum61790_c0_seq1, Alum65627_c1_seq1, Alum58633_c0_seq1, Alum61748_c0_seq4, Alum61748_c0_seq3, Alum61748_c0_seq1, Alum66058_c0_seq3, Alum66058_c0_seq1, Alum55482_c0_seq1	Alum50951_c0_seq3, Alum26781_c0_seq1, Alum54905_c0_seq1, Alum52286_c0_seq1
GO:0006110	regulation of glycolysis	P	0.0428519	0.00652484	10	4	9968	18249	over	Alum67821_c0_seq2, Alum67821_c0_seq1, Alum63847_c0_seq2, Alum63847_c0_seq1, Alum66866_c0_seq4, Alum66866_c0_seq3, Alum66866_c0_seq2, Alum66866_c0_seq1, Alum62235_c0_seq4, Alum62235_c0_seq2	Alum59289_c0_seq7, Alum59289_c0_seq2, Alum59289_c0_seq1, Alum56263_c1_seq1
GO:0001113	transcriptional open Alumlex formation at RNA polymerase II promoter	P	0.0428519	0.00652484	10	4	9968	18249	over	Alum62830_c0_seq1, Alum59865_c0_seq7, Alum59865_c0_seq2, Alum57508_c0_seq1, Alum64094_c1_seq2, Alum64094_c1_seq1, Alum64498_c0_seq1, Alum66435_c1_seq2, Alum66435_c1_seq1, Alum64361_c0_seq2	Alum58593_c0_seq1, Alum54447_c0_seq1, Alum54892_c0_seq4, Alum54892_c0_seq1
GO:0004774	succinate-CoA ligase activity	F	0.0428519	0.00652484	10	4	9968	18249	over	Alum63650_c0_seq1, Alum59916_c0_seq2, Alum59916_c0_seq1, Alum60265_c0_seq2, Alum60265_c0_seq1, Alum59433_c0_seq2, Alum59433_c0_seq1, Alum65419_c0_seq2, Alum65419_c0_seq1, Alum53104_c0_seq1	Alum24255_c0_seq1, Alum26768_c0_seq1, Alum26990_c0_seq1, Alum68299_c0_seq1
GO:0042709	succinate-CoA ligase Alumlex	C	0.0428519	0.00652484	10	4	9968	18249	over	Alum63650_c0_seq1, Alum59916_c0_seq2, Alum59916_c0_seq1, Alum60265_c0_seq2, Alum60265_c0_seq1, Alum59433_c0_seq2, Alum59433_c0_seq1, Alum65419_c0_seq2, Alum65419_c0_seq1, Alum53104_c0_seq1	Alum24255_c0_seq1, Alum26768_c0_seq1, Alum26990_c0_seq1, Alum68299_c0_seq1
GO:0043141	ATP-dependent 5'-3' DNA helicase activity	F	0.0428519	0.00652484	10	4	9968	18249	over	Alum63381_c0_seq5, Alum66352_c0_seq8, Alum66352_c0_seq7, Alum66352_c0_seq6, Alum66352_c0_seq5, Alum66352_c0_seq4, Alum66352_c0_seq3, Alum66352_c0_seq2, Alum66352_c0_seq1, Alum64361_c0_seq2	Alum58593_c0_seq1, Alum68457_c0_seq1, Alum48074_c1_seq1, Alum25743_c0_seq1
GO:0006449	regulation of translational termination	P	0.0430678	0.00659659	13	7	9965	18246	over	Alum60229_c1_seq3, Alum60229_c1_seq2, Alum60229_c1_seq1, Alum56702_c0_seq1, Alum67165_c1_seq2, Alum67165_c1_seq1, Alum64780_c0_seq4, Alum64780_c0_seq3, Alum64780_c0_seq2, Alum62562_c0_seq4, Alum62562_c0_seq3, Alum41420_c0_seq1, Alum60429_c0_seq1	Alum62562_c0_seq6, Alum62562_c0_seq5, Alum62562_c0_seq2, Alum62562_c0_seq1, Alum44222_c0_seq2, Alum25825_c0_seq1, Alum27223_c0_seq1
GO:0005852	eukaryotic translation initiation factor 3 Alumlex	C	0.0430678	0.00659659	13	7	9965	18246	over	Alum65672_c0_seq1, Alum66664_c1_seq1, Alum58407_c0_seq1, Alum56442_c0_seq1, Alum66384_c0_seq1, Alum63484_c0_seq1, Alum62457_c0_seq1, Alum66505_c0_seq1, Alum61020_c0_seq1, Alum61699_c0_seq1, Alum58138_c0_seq1, Alum60983_c0_seq2, Alum60983_c0_seq1	Alum68331_c0_seq1, Alum41805_c0_seq1, Alum23526_c0_seq1, Alum54226_c0_seq3, Alum54226_c0_seq2, Alum40568_c0_seq1, Alum47788_c0_seq1
GO:0005851	eukaryotic translation initiation factor 2B Alumlex	C	0.0430678	0.00659659	13	7	9965	18246	over	Alum65416_c0_seq7, Alum65416_c0_seq6, Alum65416_c0_seq5, Alum65416_c0_seq3, Alum65416_c0_seq1, Alum58958_c0_seq1, Alum62435_c0_seq2, Alum62435_c0_seq1, Alum55227_c0_seq1, Alum65416_c0_seq12, Alum65416_c0_seq10, Alum58613_c0_seq1, Alum57103_c0_seq1	Alum65416_c0_seq9, Alum65416_c0_seq8, Alum65416_c0_seq4, Alum65416_c0_seq2, Alum65416_c0_seq11, Alum54389_c1_seq1, Alum68753_c0_seq1
GO:0070006	metalloaminopeptidase activity	F	0.0430678	0.00659659	13	7	9965	18246	over	Alum65694_c0_seq2, Alum65694_c0_seq1, Alum65625_c0_seq9, Alum65625_c0_seq8, Alum65625_c0_seq7, Alum65625_c0_seq6, Alum65625_c0_seq5, Alum65625_c0_seq4, Alum65625_c0_seq3, Alum65625_c0_seq2, Alum65625_c0_seq1, Alum64835_c0_seq2, Alum64835_c0_seq1	Alum64267_c0_seq15, Alum64267_c0_seq14, Alum64267_c0_seq11, Alum54521_c0_seq1, Alum64267_c0_seq7, Alum64267_c0_seq2, Alum38265_c0_seq1
GO:0034587	piRNA metabolic process	P	0.0430678	0.00659659	13	7	9965	18246	over	Alum66492_c0_seq3, Alum66492_c0_seq2, Alum66492_c0_seq1, Alum64570_c0_seq6, Alum64570_c0_seq4, Alum64570_c0_seq2, Alum64570_c0_seq1, Alum61704_c0_seq1, Alum62756_c0_seq1, Alum66766_c0_seq2, Alum66766_c0_seq1, Alum61794_c0_seq4, Alum61794_c0_seq1	Alum64600_c0_seq2, Alum64600_c0_seq1, Alum60473_c0_seq8, Alum60473_c0_seq5, Alum60473_c0_seq3, Alum51059_c0_seq1, Alum22461_c0_seq1
GO:0035327	transcriptionally active chromatin	C	0.0430678	0.00659922	73	89	9905	18164	over	Alum50971_c0_seq1, Alum65302_c1_seq8, Alum65302_c1_seq1, Alum66879_c0_seq1, Alum66819_c0_seq3, Alum66819_c0_seq2, Alum67743_c0_seq3, Alum66879_c2_seq2, Alum66879_c2_seq1, Alum67625_c2_seq2, Alum67279_c0_seq7, Alum57075_c0_seq3, Alum62745_c0_seq9, Alum62745_c0_seq8, Alum62745_c0_seq7, Alum62745_c0_seq6, Alum62745_c0_seq5, Alum62745_c0_seq4, Alum62745_c0_seq3, Alum62745_c0_seq2, Alum62745_c0_seq1, …	Alum65302_c1_seq7, Alum65302_c1_seq6, Alum65302_c1_seq5, Alum65302_c1_seq4, Alum65302_c1_seq3, Alum65302_c1_seq2, Alum67194_c1_seq2, Alum67194_c1_seq1, Alum54486_c0_seq5, Alum54486_c0_seq4, Alum54486_c0_seq3, Alum54486_c0_seq2, Alum54486_c0_seq1, Alum52619_c0_seq4, Alum52619_c0_seq1, Alum67614_c1_seq8, Alum67614_c1_seq7, Alum67614_c1_seq6, Alum67614_c1_seq5, Alum67614_c1_seq4, Alum67614_c1_seq3, …
GO:0005771	multivesicular body	C	0.0433089	0.00668482	54	61	9924	18192	over	Alum64341_c0_seq2, Alum26456_c0_seq2, Alum26456_c0_seq1, Alum60790_c0_seq6, Alum60790_c0_seq5, Alum60790_c0_seq3, Alum60790_c0_seq2, Alum60790_c0_seq1, Alum57058_c0_seq1, Alum64720_c0_seq1, Alum63911_c0_seq1, Alum61979_c0_seq1, Alum60732_c1_seq9, Alum60732_c1_seq7, Alum60732_c1_seq3, Alum60732_c1_seq2, Alum67179_c0_seq31, Alum67179_c0_seq25, Alum67179_c0_seq24, Alum67179_c0_seq17, Alum67179_c0_se…	Alum42636_c0_seq1, Alum54785_c0_seq1, Alum55217_c0_seq1, Alum23082_c0_seq1, Alum72927_c0_seq1, Alum61247_c0_seq3, Alum61247_c0_seq1, Alum62243_c0_seq9, Alum62243_c0_seq8, Alum62243_c0_seq6, Alum62243_c0_seq5, Alum62243_c0_seq4, Alum62243_c0_seq1, Alum52426_c0_seq2, Alum52426_c0_seq1, Alum55806_c0_seq2, Alum55806_c0_seq1, Alum27512_c0_seq1, Alum31844_c0_seq2, Alum31844_c0_seq1, Alum47805_c0_seq1, …
GO:0045434	negative regulation of female receptivity, post-mating	P	0.0433089	0.0067304	11	5	9967	18248	over	Alum63876_c0_seq3, Alum63876_c0_seq2, Alum63876_c0_seq1, Alum67653_c1_seq6, Alum64709_c0_seq1, Alum64302_c0_seq9, Alum64302_c0_seq4, Alum64302_c0_seq1, Alum64735_c0_seq1, Alum63883_c0_seq2, Alum63883_c0_seq1	Alum62486_c4_seq9, Alum62486_c4_seq3, Alum67653_c1_seq8, Alum46963_c0_seq2, Alum46963_c0_seq1
GO:0006622	protein targeting to lysosome	P	0.0433089	0.0067304	11	5	9967	18248	over	Alum66452_c0_seq1, Alum66983_c1_seq7, Alum66983_c1_seq5, Alum66983_c1_seq4, Alum66983_c1_seq3, Alum66983_c1_seq2, Alum66983_c1_seq1, Alum64792_c0_seq1, Alum67329_c0_seq3, Alum67329_c0_seq1, Alum65028_c0_seq1	Alum60051_c0_seq9, Alum60051_c0_seq8, Alum60051_c0_seq7, Alum48211_c0_seq1, Alum60051_c0_seq10
GO:0032240	negative regulation of nucleobase-containing Alumound transport	P	0.0433089	0.0067304	11	5	9967	18248	over	Alum64919_c0_seq3, Alum64919_c0_seq2, Alum66036_c0_seq11, Alum66036_c0_seq9, Alum66036_c0_seq7, Alum66036_c0_seq6, Alum66036_c0_seq5, Alum66036_c0_seq4, Alum66036_c0_seq3, Alum66036_c0_seq2, Alum66036_c0_seq1	Alum68632_c0_seq1, Alum56900_c0_seq4, Alum66674_c0_seq2, Alum66674_c0_seq1, Alum45467_c0_seq2
GO:0060628	regulation of ER to Golgi vesicle-mediated transport	P	0.0433089	0.0067304	11	5	9967	18248	over	Alum63604_c0_seq11, Alum64018_c0_seq4, Alum64018_c0_seq3, Alum64018_c0_seq2, Alum64018_c0_seq1, Alum61555_c0_seq3, Alum61555_c0_seq2, Alum44597_c0_seq1, Alum51749_c0_seq1, Alum65136_c4_seq2, Alum63905_c0_seq15	Alum53333_c0_seq1, Alum69052_c0_seq1, Alum54965_c0_seq1, Alum53975_c0_seq4, Alum53975_c0_seq3
GO:0019028	viral capsid	C	0.0433089	0.00673353	12	6	9966	18247	over	Alum66922_c0_seq8, Alum66922_c0_seq6, Alum66922_c0_seq5, Alum66922_c0_seq1, Alum61143_c0_seq1, Alum62965_c0_seq3, Alum64890_c0_seq7, Alum64890_c0_seq6, Alum64890_c0_seq5, Alum64890_c0_seq4, Alum60742_c0_seq1, Alum67148_c0_seq1	Alum58433_c0_seq1, Alum62965_c0_seq6, Alum62965_c0_seq5, Alum62965_c0_seq4, Alum62965_c0_seq2, Alum62965_c0_seq1
GO:0051181	cofactor transport	P	0.0433089	0.00673353	12	6	9966	18247	over	Alum60985_c0_seq1, Alum65869_c0_seq7, Alum65869_c0_seq6, Alum65869_c0_seq2, Alum61847_c0_seq5, Alum61847_c0_seq2, Alum61847_c0_seq1, Alum63843_c0_seq1, Alum65336_c0_seq1, Alum59388_c0_seq1, Alum61714_c1_seq2, Alum61714_c1_seq1	Alum68327_c0_seq1, Alum20533_c0_seq2, Alum20533_c0_seq1, Alum54971_c0_seq1, Alum20657_c0_seq1, Alum21707_c0_seq1
GO:0005048	signal sequence binding	F	0.0433089	0.00673353	12	6	9966	18247	over	Alum66575_c0_seq4, Alum66575_c0_seq3, Alum66575_c0_seq2, Alum66575_c0_seq1, Alum65849_c0_seq1, Alum64555_c0_seq3, Alum56890_c0_seq1, Alum62403_c0_seq1, Alum61108_c0_seq3, Alum63857_c0_seq1, Alum65061_c0_seq1, Alum55891_c0_seq1	Alum40918_c0_seq1, Alum64555_c0_seq6, Alum64555_c0_seq5, Alum64555_c0_seq4, Alum64555_c0_seq1, Alum48129_c0_seq1
GO:0019509	L-methionine salvage from methylthioadenosine	P	0.0433089	0.00673353	12	6	9966	18247	over	Alum65416_c0_seq7, Alum65416_c0_seq6, Alum65416_c0_seq5, Alum65416_c0_seq3, Alum65416_c0_seq1, Alum58746_c0_seq3, Alum58746_c0_seq1, Alum58958_c0_seq1, Alum65416_c0_seq12, Alum65416_c0_seq10, Alum58613_c0_seq1, Alum57103_c0_seq1	Alum65416_c0_seq9, Alum65416_c0_seq8, Alum65416_c0_seq4, Alum65416_c0_seq2, Alum65416_c0_seq11, Alum54389_c1_seq1
GO:0048100	wing disc anterior/posterior pattern formation	P	0.0440697	0.00687071	31	29	9947	18224	over	Alum58161_c0_seq3, Alum58161_c0_seq2, Alum58161_c0_seq1, Alum58215_c0_seq1, Alum66896_c0_seq1, Alum63264_c0_seq2, Alum63264_c0_seq1, Alum58154_c0_seq1, Alum63292_c0_seq1, Alum62765_c0_seq4, Alum62765_c0_seq3, Alum62765_c0_seq2, Alum62765_c0_seq1, Alum62133_c0_seq1, Alum66632_c1_seq1, Alum62669_c0_seq2, Alum66875_c0_seq1, Alum61849_c0_seq1, Alum61335_c0_seq1, Alum60581_c0_seq2, Alum60581_c0_seq1, …	Alum76339_c0_seq1, Alum67748_c0_seq9, Alum67748_c0_seq4, Alum67748_c0_seq3, Alum55806_c0_seq2, Alum55806_c0_seq1, Alum59193_c7_seq2, Alum27101_c0_seq1, Alum61168_c2_seq2, Alum61168_c2_seq1, Alum44967_c0_seq1, Alum67748_c0_seq12, Alum67748_c0_seq11, Alum67748_c0_seq10, Alum64074_c0_seq4, Alum64074_c0_seq3, Alum64074_c0_seq1, Alum47853_c0_seq2, Alum42637_c0_seq1, Alum25741_c0_seq2, Alum25741_c0_seq…
GO:0005774	vacuolar membrane	C	0.0453894	0.00710076	62	73	9916	18180	over	Alum66452_c0_seq1, Alum60534_c0_seq1, Alum61050_c0_seq1, Alum60353_c0_seq2, Alum60353_c0_seq1, Alum61541_c0_seq3, Alum61541_c0_seq2, Alum61541_c0_seq1, Alum66609_c1_seq9, Alum66609_c1_seq8, Alum66609_c1_seq6, Alum66609_c1_seq5, Alum66609_c1_seq4, Alum66609_c1_seq3, Alum66609_c1_seq2, Alum65869_c0_seq7, Alum65869_c0_seq6, Alum65869_c0_seq2, Alum65103_c3_seq6, Alum65103_c3_seq1, Alum62219_c2_seq1, …	Alum26188_c0_seq1, Alum54509_c0_seq8, Alum54509_c0_seq3, Alum54509_c0_seq1, Alum54509_c0_seq24, Alum54509_c0_seq22, Alum54509_c0_seq13, Alum65480_c0_seq21, Alum55051_c0_seq2, Alum52490_c0_seq1, Alum20533_c0_seq2, Alum20533_c0_seq1, Alum55567_c0_seq9, Alum55567_c0_seq8, Alum55567_c0_seq7, Alum55567_c0_seq4, Alum55567_c0_seq3, Alum55567_c0_seq1, Alum45120_c0_seq1, Alum52877_c2_seq2, Alum52877_c2_se…
GO:0005686	U2 snRNP	C	0.0473444	0.00745078	27	24	9951	18229	over	Alum56959_c0_seq1, Alum63594_c0_seq9, Alum63594_c0_seq8, Alum63594_c0_seq7, Alum63594_c0_seq5, Alum63594_c0_seq3, Alum63594_c0_seq2, Alum63594_c0_seq1, Alum65051_c0_seq2, Alum66398_c0_seq2, Alum66398_c0_seq1, Alum56493_c0_seq1, Alum66922_c0_seq8, Alum66922_c0_seq7, Alum66922_c0_seq6, Alum66922_c0_seq5, Alum66922_c0_seq4, Alum66922_c0_seq1, Alum56527_c0_seq2, Alum56527_c0_seq1, Alum67181_c0_seq5, …	Alum49546_c0_seq1, Alum60093_c0_seq1, Alum66849_c0_seq19, Alum66849_c0_seq17, Alum66849_c0_seq16, Alum66849_c0_seq14, Alum66849_c0_seq13, Alum66849_c0_seq12, Alum66849_c0_seq11, Alum66849_c0_seq9, Alum66849_c0_seq8, Alum66849_c0_seq7, Alum66849_c0_seq6, Alum66849_c0_seq4, Alum66076_c0_seq5, Alum56332_c0_seq3, Alum55284_c0_seq2, Alum55284_c0_seq1, Alum60242_c0_seq3, Alum42160_c0_seq1, Alum60811_c0…
GO:0042417	dopamine metabolic process	P	0.0473444	0.00745078	27	24	9951	18229	over	Alum57033_c1_seq2, Alum57033_c1_seq1, Alum61262_c0_seq1, Alum58688_c0_seq1, Alum55645_c0_seq2, Alum55645_c0_seq1, Alum54716_c0_seq1, Alum61914_c0_seq4, Alum61914_c0_seq1, Alum62426_c0_seq1, Alum64445_c0_seq2, Alum64445_c0_seq1, Alum64534_c0_seq1, Alum61768_c0_seq1, Alum65253_c0_seq4, Alum65253_c0_seq3, Alum65253_c0_seq2, Alum65253_c0_seq1, Alum61475_c0_seq2, Alum61475_c0_seq1, Alum67878_c0_seq1, …	Alum60516_c0_seq2, Alum60516_c0_seq1, Alum57683_c1_seq13, Alum68489_c0_seq1, Alum68993_c0_seq1, Alum35434_c0_seq1, Alum59560_c0_seq4, Alum59560_c0_seq2, Alum59683_c0_seq5, Alum59683_c0_seq4, Alum59683_c0_seq2, Alum39089_c0_seq1, Alum59683_c0_seq12, Alum68260_c0_seq1, Alum53524_c0_seq3, Alum53524_c0_seq2, Alum53524_c0_seq1, Alum47422_c0_seq1, Alum54098_c0_seq1, Alum57683_c1_seq5, Alum69062_c0_seq1…
GO:0045313	rhabdomere membrane biogenesis	P	0.0473444	0.00746236	46	50	9932	18203	over	Alum63675_c0_seq1, Alum64167_c0_seq3, Alum64167_c0_seq1, Alum57495_c1_seq2, Alum65500_c0_seq6, Alum66761_c1_seq32, Alum66761_c1_seq31, Alum66761_c1_seq30, Alum66761_c1_seq22, Alum66761_c1_seq20, Alum66761_c1_seq16, Alum66761_c1_seq14, Alum66761_c1_seq13, Alum66761_c1_seq12, Alum66761_c1_seq10, Alum63643_c0_seq3, Alum64707_c0_seq1, Alum61652_c1_seq1, Alum66761_c1_seq2, Alum66761_c1_seq1, Alum67378…	Alum66328_c4_seq8, Alum66328_c4_seq7, Alum66328_c4_seq4, Alum73758_c0_seq1, Alum65769_c0_seq56, Alum65769_c0_seq49, Alum65769_c0_seq48, Alum65769_c0_seq46, Alum65769_c0_seq45, Alum65769_c0_seq41, Alum65769_c0_seq36, Alum65769_c0_seq35, Alum65769_c0_seq33, Alum65769_c0_seq30, Alum65769_c0_seq26, Alum65769_c0_seq25, Alum65769_c0_seq23, Alum65769_c0_seq22, Alum65769_c0_seq21, Alum65769_c0_seq20, Alu…
GO:0051533	positive regulation of NFAT protein import into nucleus	P	0.0488727	0.00772417	59	69	9919	18184	over	Alum63572_c0_seq1, Alum58426_c0_seq17, Alum58426_c0_seq15, Alum61843_c0_seq1, Alum59325_c0_seq1, Alum57220_c0_seq2, Alum57220_c0_seq1, Alum64030_c0_seq1, Alum48027_c0_seq1, Alum53091_c0_seq2, Alum53091_c0_seq1, Alum63920_c0_seq1, Alum65598_c0_seq1, Alum51210_c0_seq1, Alum58093_c0_seq2, Alum58093_c0_seq1, Alum61286_c0_seq5, Alum61286_c0_seq3, Alum61286_c0_seq2, Alum61286_c0_seq1, Alum65687_c1_seq1…	Alum69182_c0_seq1, Alum26237_c0_seq4, Alum26237_c0_seq1, Alum57926_c0_seq1, Alum67302_c0_seq21, Alum67302_c0_seq18, Alum67302_c0_seq16, Alum67302_c0_seq15, Alum67302_c0_seq12, Alum64066_c0_seq4, Alum64066_c0_seq3, Alum64066_c0_seq2, Alum64066_c0_seq1, Alum66459_c2_seq3, Alum56460_c0_seq1, Alum48254_c0_seq1, Alum27177_c0_seq1, Alum54146_c0_seq7, Alum54146_c0_seq6, Alum54146_c0_seq4, Alum54146_c0_s…
GO:0035149	lumen formation, open tracheal system	P	0.0499843	0.00790521	67	81	9911	18172	over	Alum33818_c0_seq2, Alum66575_c0_seq4, Alum66575_c0_seq3, Alum66575_c0_seq2, Alum66575_c0_seq1, Alum64018_c0_seq4, Alum64018_c0_seq3, Alum64018_c0_seq2, Alum64018_c0_seq1, Alum60971_c0_seq1, Alum65849_c0_seq1, Alum67821_c0_seq2, Alum67821_c0_seq1, Alum63980_c1_seq2, Alum62000_c3_seq19, Alum62000_c3_seq12, Alum63121_c0_seq3, Alum63121_c0_seq1, Alum62969_c0_seq4, Alum62969_c0_seq3, Alum62969_c0_seq2…	Alum62777_c0_seq5, Alum62777_c0_seq2, Alum62305_c1_seq27, Alum62305_c1_seq24, Alum62305_c1_seq23, Alum62305_c1_seq21, Alum62305_c1_seq20, Alum62305_c1_seq19, Alum62305_c1_seq17, Alum62305_c1_seq16, Alum62305_c1_seq15, Alum62305_c1_seq12, Alum63017_c0_seq1, Alum50674_c0_seq2, Alum50674_c0_seq1, Alum63980_c1_seq8, Alum63980_c1_seq7, Alum63980_c1_seq6, Alum63980_c1_seq5, Alum63980_c1_seq4, Alum63980…
